# Supplementary material for: First DNA Sequencing in Beninese Indigenous Cattle Breeds Captures New Milk Protein Variants
Source: Genes (Basel). 2021 Oct 26;12(11):1702. doi: 10.3390/genes12111702 (PMC8625544; doi:10.3390/genes12111702)
Supplement: Supplementary file 1 [file genes-12-01702-s001.zip › Supplementary Tables.xlsx]

## Sheet: Table S1
Table S1. Primer sequences utilized for the sequencing of the six milk protein genes (CSN1S1, CSN2, CSN1S2, CSN3, LALBA, LGB) in the Beninese indigenous cattle breeds.
PCR-name	Amplified region	Primer forward (5’-3’)	Primer reverse (5’-3’)
CSN1S1	5’-region1*	ATGGGGGTCACAAAGAACTG	CTCACATAGGAAATCAATGTTCTG
	Exon 1	GAATTTCTTGGGAGAGGAAC	CAGAATTTGACAAAAATGATTCAA
	Exon 2	TTCCTCTGACAAAACCCTAC	CCCAGGCAAAGAGACTAGTTA
	Exon 3	TCCAGACAAACAGTATTTCAGA	GTAAGTCCAAATGCCCTCTT
	Exon 4	GGCCTGGTAAAGAAGGAACC	CACAACACATCCAGGGTATTG
	Exon 5	TACTCACCCAAGCAACCACA	GCTGTCAGTTCATTACTGTGTGC
	Exon 6	TTGCAGCAGCAAAATGTAAGA	AATGCCTTGTCTCCTCATGG
	Exon 7	CACTGATCGCCAAAACAGAA	TGTGTCCAGTTTCCATGACC
	Exon 8	CATCCAAAAGCCAAGTTAAAAA	ACCCTGGGATGACAGAAACA
	Exon 9	TCTTCATTCCAGGTTTCATTTTT	ACATTTTTGGGGTTGACAGC
	Exon 10 & 11	GGGAGCAGAACTTCATCCAA	CATTCTTGCTCATTCCCTGA
	Exon 12	GGTGGCCAAAGTATTGGAGT	ATGGGATCCCTGATTCCTTC
	Exon 13	CGGCAAGTTGATTGATCTCAT	TATGGCCTCCCAAGTGAAAA
	Exon 14	GTGGATTATTTTCCCCCAAA	ATAGAGCAGCTCCCATTCCA
	Exon 15	TAGTGTTCCTGGGGCTTCTG	CAGGGATGGCCATAGAATTG
	Exon 16	TTCACTCATGGGCCAAAGTA	CCCAGTGCCCCTTCATAACT
	Exon 17	GCCCTTTCCAAAATTTCCTT	CACTGCTCCACATGTTCCTG
	Exon 18	AATGCATTGTGGGGGATAAA	GATTCCACTGTTGGGGTCAC
	Exon 19	TCAGGAGCAGTGGGTATGTG	CAAGGTTGTGTAAATTCCTTCCA
CSN1S2	Exon 1	GTCTAGGCGCCTTATGCTGA	CCTCATGATGATTAGCTCTTCC
	Exon 2	CCCAAATGAGCCTCCACAAT	TCCAATCCTAGGAGGAGAACA
	Exon 3	GGGTAAACTAAGAACCCAACACTT	TTCGTTATGGTCGCACTTCC
	Exon 4	TTACCGCCAGTGTCACCTAA	TTACCTTGCTGGGATTAATGG
	Exon 5	TGTAGAGGGTGTGAAACATCAGTT	CTGCTTTAACATTGTGGCTCA
	Exon 6	TTGAGCCACAATGTTAAAGCA	TGGGAATCAAATGTGTTAGTTGA
	Exon 7	ATGAGACTCGCTGCGGATAC	AGGCTTCTTGGCTGCTTGT
	Exon 8	CCAAGAAGCCTGGTTGCAT	CCTCATTGTACTCATTGCTTGG
	Exon 9	TTCTTTGAAACTGAGGACTCTGAA	TGGACCTTGATACAGATACTGGAG
	Exon 10	CTGCTGAAGTTGCCACAGA	TGGACCTTGATACAGATACTGGAG
	Exon 11	TGCTTCTCCTCGAATGTTCA	TGGTAGAGAGAACCTGGAACCT
	Exon 12	GGTGAGGGATGAGTTCAGGA	TTGCCTTTGGAGGTAAATGC
	Exon 13	CCAACTCCTCTCAGGAAGCA	TGGAAGGCCTTAATTGAAAGAA
	Exon 14 & 15	TGTCATATGGACACAGAGAATGC	GGTGGATACGTGGCAATAGT
	Exon 16	CCCCTTGCCTTCTTACACAA	CCACCTTCAGGAAATGCTGT
	Exon 17	GGGCAAGTCGCTTCATTTAC	CTGCCAATGCAGGAGATGTA
	Exon 18	GCTGAATCCCTTTGCTGTTC	GAAAGATCCCCTGGAGAAGG
CSN2	Exon 1	CAGGTTAGCATGAGATTGTGTTCT	GCCTGTTAACTAGTCTCGTGGT
	Exon 2	TTGCAGGATCTTGGTTCC	TCTTGTTAGTCTGTTGCTTATTGG
	Exon 3 & 4	AGGATGATACTCCAGAGGATGG	TTCCTTCTCCAAGGCATGAA
	Exon 5	CATTGGCAGGCAGGTTCTT	TGCTGCTGTTCCTCACTCTG
	Exon 6	GCCTTATTCAGAAGAGTGGAACA	TCATCAGCATATCCATCATTAGAA
	Exon 7	GCAACTCAGGAAGAGGTGGA	AGTTGGAGGAAGAGGCTGGT
	Exon 7	CTCTGCCTCTGCTCCAGTCT	CATTGAGATCTGGTGGTGGA
	Exon 8	CCGTGGAGATTCTGATGTAATTG	TTGCTACTATTGGAGCTTATCCAG
	Exon 9	GAGAAGGCATAGCATGGTGTT	ATGCCGCATAGGCTCACC
CSN3	5’-region	TTGGTGGCAATGTAAACTGG	AGCAGGGCCATCTTTACATC
	Exon 1	CTGCATTCCATTAACCGAGA	GGATCAATCTGGATTATGCTG
	Exon 2	AGCTCAACGCTGACACACAG	TCCTAGAGACCAGAAGAATATCCA
	Exon 3	ACCAGGCTCCTCCATCCAT	TCAACACGACTTGGCCTGTA
	Exon 4	TCTGCTTCTGCTGCTGCTAA	CCCATTTCGCCTTCTCTGTA
	Exon 5	CTTGGATACAGACATGAAGCAA	ATGAATCGCCAGTCCAGGT
LAA	5’-region	AGCATCTCAGAGGGCAGCTA	TGGCATCAAGCCTTACATCC
	Exon 1	TGGCCTCTCTTGTCATCCTC	GCTCTCCAACCAATCTCCAA
	Exon 2	CCTCCATTCTCTTCATCCTCTT	AGTGAAGCCAGAGGTGTGCT
	Exon 3	CAGAAGGCAACAGGCATAAG	GCGTGCCTTAGGATGTAGGA
	Exon 4	CCACAGTCTTCCACCTCAG	CCATGGCCAGGTCTACCTAC
LGB	5’-region	AATGTGAGAGGTGGGAGGTG	TCTTCCATTCGAGGCCAAG
	Exon 1	AGGCCTCCTATTGTCCTCGT	ACTAAACGCCTGGTTGAAGC
	Exon 2	CCACCTCCAGCTATGTCTCC	CCTGGATAAGCAGCCTTG
	Exon 3	TGGCTCCATCTGACTTCTCC	CACGGCAGTGTCTTCATCAC
	Exon 4	CAGAGTTGGGCTTCCAGAGT	ATCGTGATGGTCACACCAGA
	Exon 5 & 6	CACATCCGGCTGTCCTTC	GGAGATCAGCGTGTGAGTGA
	Exon 7	GATCTCCTCCACCTCCTTCC	AGCCGTAGTGATGTGTGTGG
*The primer in bold are own designed for this study. The other primers were retrieved from Said Ahmed et al. 2017.
Said Ahmed, A.; Rahmatalla, S.; Bortfeldt, R.; Arends, D.; Reissmann, M.; Brockmann, G.A. Milk protein polymorphisms and casein haplotypes in Butana cattle. J. Appl. Genet. 2017, 58, 261–271, doi:10.1007/s13353-016-0381-2.

## Sheet: Table S2
Table S2. List of the bovine miRNA and their corresponding seed sequences retrieved from the TargetScan website and used in “targetscan_60.pl” tool for the detection of miRNA target sites.
* Available at http://www.targetscan.org/cgi-bin/targetscan/vert_72/mirna_families.cgi?db=vert_72&species=Cow (accessed on 15 August 2021)
Cow miRNA	Seed region sequence
bta-let-7a-3p	UAUACAA
bta-let-7a-5p	GAGGUAG
bta-miR-1	GGAAUGU
bta-miR-7	GGAAGAC
bta-miR-9-3p	UAAAGCU
bta-miR-9-5p	CUUUGGU
bta-miR-10a	ACCCUGU
bta-miR-15a	AGCAGCA
bta-miR-17-3p	CUGCAGU
bta-miR-17-5p	AAAGUGC
bta-miR-18a	AAGGUGC
bta-miR-19a	GUGCAAA
bta-miR-21-3p	ACAGCAG
bta-miR-21-5p	AGCUUAU
bta-miR-22-3p	AGCUGCC
bta-miR-22-5p	GUUCUUC
bta-miR-23a	UCACAUU
bta-miR-23b-5p	GGUUCCU
bta-miR-24-3p	GGCUCAG
bta-miR-24	UGCCUAC
bta-miR-25	AUUGCAC
bta-miR-26a	UCAAGUA
bta-miR-26c	GCCUAUC
bta-miR-27a-3p	UCACAGU
bta-miR-27a-5p	GGGCUUA
bta-miR-28	AGGAGCU
bta-miR-29b	AGCACCA
bta-miR-29d-5p	GACCGAU
bta-miR-29a	UAGCACC
bta-miR-29e	AGCAUCA
bta-miR-30b-3p	UGGGAGG
bta-miR-30a-5p	GUAAACA
bta-miR-31	GGCAAGA
bta-miR-33a	UGCAUUG
bta-miR-34a	GGCAGUG
bta-miR-95	UCAACGG
bta-miR-96	UUGGCAC
bta-miR-99a-3p	AAGCUCG
bta-miR-99a-5p	ACCCGUA
bta-miR-101	ACAGUAC
bta-miR-103	GCAGCAU
bta-miR-105a	CAAAUGC
bta-miR-122	GGAGUGU
bta-miR-124a	AAGGCAC
bta-miR-125a	CCCUGAG
bta-miR-126-3p	GUACCGU
bta-miR-126-5p	AUUAUUA
bta-miR-127	CGGAUCC
bta-miR-128	CACAGUG
bta-miR-129-3p	AGCCCUU
bta-miR-129-5p	UUUUUGC
bta-miR-130a	AGUGCAA
bta-miR-132	AACAGUC
bta-miR-133a	UUGGUCC
bta-miR-133c	UUUGGUU
bta-miR-134	GUGACUG
bta-miR-135a	AUGGCUU
bta-miR-136	CUCCAUU
bta-miR-137	UAUUGCU
bta-miR-138	GCUGGUG
bta-miR-139	CUACAGU
bta-miR-140	ACCACAG
bta-miR-141	AACACUG
bta-miR-142-3p	GUGUUUC
bta-miR-142-5p	AUAAAGU
bta-miR-143	GAGAUGA
bta-miR-144	ACAGUAU
bta-miR-145	UCCAGUU
bta-miR-146a	GAGAACU
bta-miR-147	UGUGCGG
bta-miR-148a	CAGUGCA
bta-miR-149-3p	AGGGAGG
bta-miR-149-5p	CUGGCUC
bta-miR-150	CUCCCAA
bta-miR-151-3p	UAGACUG
bta-miR-151-5p	CGAGGAG
bta-miR-153	UGCAUAG
bta-miR-154a	AGGUUAU
bta-miR-154b	GAGGUCU
bta-miR-154c	GAUAUUG
bta-miR-155	UAAUGCU
bta-miR-181a	ACAUUCA
bta-miR-182	UUGGCAA
bta-miR-183	AUGGCAC
bta-miR-184	GGACGGA
bta-miR-185	GGAGAGA
bta-miR-186	AAAGAAU
bta-miR-187	CGUGUCU
bta-miR-188	AUCCCUU
bta-miR-190a	GAUAUGU
bta-miR-191	AACGGAA
bta-miR-192	UGACCUA
bta-miR-193a-3p	ACUGGCC
bta-miR-193a-5p	GGGUCUU
bta-miR-193a	GGACUUU
bta-miR-194	GUAACAG
bta-miR-196a	AGGUAGU
bta-miR-197	UCACCAC
bta-miR-199a-3p	CAGUAGU
bta-miR-199a-5p	CCAGUGU
bta-miR-199c	ACAGUAG
bta-miR-200b	AAUACUG
bta-miR-202	UCCUAUG
bta-miR-204	UCCCUUU
bta-miR-205	CCUUCAU
bta-miR-208a	UAAGACG
bta-miR-210	CUGUGCG
bta-miR-212	CCUUGGC
bta-miR-214	CAGCAGG
bta-miR-216a	AAUCUCA
bta-miR-216b	AAUCUCU
bta-miR-217	ACUGCAU
bta-miR-218	UGUGCUU
bta-miR-219-3p	GAAUUGU
bta-miR-219-5p	GAUUGUC
bta-miR-219	GAGUUGA
bta-miR-221	GCUACAU
bta-miR-223	GUCAGUU
bta-miR-224	AAGUCAC
bta-miR-296-3p	AGGGUUG
bta-miR-296-5p	AGGGCCC
bta-miR-299	GGUUUAC
bta-miR-302a	AGUGCUU
bta-miR-302a	AGUGCUU
bta-miR-320a	AAAGCUG
bta-miR-320b	GCUGGGU
bta-miR-323	CACAUUA
bta-miR-324	GCAUCCC
bta-miR-326	CUCUGGG
bta-miR-328	UGGCCCU
bta-miR-329a	ACACACC
bta-miR-329b	GAGGUUU
bta-miR-330	CAAAGCA
bta-miR-331-3p	CCCCUGG
bta-miR-331-5p	CUAGGUA
bta-miR-335	CAAGAGC
bta-miR-338	CCAGCAU
bta-miR-339a	CCCUGUC
bta-miR-340	CCGUCUC
bta-miR-342	CUCACAC
bta-miR-345-3p	CUGAACU
bta-miR-345-5p	CUGACUC
bta-miR-346	GUCUGCC
bta-miR-361	UAUCAGA
bta-miR-362-5p	AUCCUUG
bta-miR-363	UUGCACG
bta-miR-365-3p	AAUGCCC
bta-miR-365-5p	GGGACUU
bta-miR-367	AAUUGCA
bta-miR-369-3p	AUAAUAC
bta-miR-369-5p	UCGACCG
bta-miR-370	CCUGCUG
bta-miR-371	AGUGCCG
bta-miR-374a	UAUAAUA
bta-miR-375	UUUGUUC
bta-miR-376a	UCAUAGA
bta-miR-376c	UGGAUAU
bta-miR-376e	ACAUAGA
bta-miR-377	UCACACA
bta-miR-378c	CUGGACU
bta-miR-378b	CUUGACU
bta-miR-378d	UGGACUU
bta-miR-379	GGUAGAC
bta-miR-380-3p	AUGUAAU
bta-miR-380-5p	GGUUGAC
bta-miR-381	AUACAAG
bta-miR-382	AAGUUGU
bta-miR-383	GAUCAGA
bta-miR-409a	GGUUACC
bta-miR-409b	GGGUUCA
bta-miR-410	AUAUAAC
bta-miR-411c-3p	GUAUGUC
bta-miR-411c-5p	GUUGAUC
bta-miR-411a	UAGUAGA
bta-miR-411b	GGUCGAC
bta-miR-412	CUUCACC
bta-miR-421	UCAACAG
bta-miR-423-3p	AGCUCGG
bta-miR-423-5p	GAGGGGC
bta-miR-424-3p	AAAACGU
bta-miR-425-3p	UCGGGAA
bta-miR-425-5p	UGACACG
bta-miR-431	GUCUUGC
bta-miR-432	CUUGGAG
bta-miR-433	UCAUGAU
bta-miR-448	UGCAUAU
bta-miR-449d	AAGGCUG
bta-miR-450a	UUUGCGA
bta-miR-450b	UUUGCAA
bta-miR-451	AACCGUU
bta-miR-452	GUUUGCA
bta-miR-453	GGUUGUC
bta-miR-455-3p	CAGUCCA
bta-miR-455-5p	AUGUGCC
bta-miR-483	CACUCCU
bta-miR-484	CAGGCUC
bta-miR-485	GAGGCUG
bta-miR-486	CCUGUAC
bta-miR-487a	AUCAUAC
bta-miR-487b	AUCGUAC
bta-miR-488	UGAAAGG
bta-miR-489	UGACAUC
bta-miR-490	AACCUGG
bta-miR-491	GUGGGGA
bta-miR-493	GAAGGUC
bta-miR-494	GAAACAU
bta-miR-495	AACAAAC
bta-miR-496	GAGUAUU
bta-miR-499	UAAGACU
bta-miR-500	AAUCCUU
bta-miR-502a	AUGCACC
bta-miR-502b	AUCCACC
bta-miR-503-5p	AGCAGCG
bta-miR-504	GACCCUG
bta-miR-505	GUCAACA
bta-miR-532	AUGCCUU
bta-miR-539	GAGAAAU
bta-miR-541	GGUGGGC
bta-miR-542-5p	CGGGGAU
bta-miR-543	AACAUUC
bta-miR-544a	UUCUGCA
bta-miR-545-3p	UCAACAA
bta-miR-545-5p	CAGUAAA
bta-miR-551a	CGACCCA
bta-miR-551b	GCGACCC
bta-miR-562	AAGCAGC
bta-miR-568	UGUAUAA
bta-miR-574	GAGUGUG
bta-miR-582	UACAGUU
bta-miR-584	GGUUUGC
bta-miR-592	UUGUGUC
bta-miR-615	GGGGUCC
bta-miR-628	UGCUGAC
bta-miR-631	GACCUGG
bta-miR-652	AUGGCGC
hsa-miR-653-5p	bta-miR-653
bta-miR-654	AUGUCUG
bta-miR-655	UAAUACA
bta-miR-656	AUAUUAU
bta-miR-658	GCGGAGG
bta-miR-660	ACCCAUU
bta-miR-664b	AUUCAUU
bta-miR-664a	AGGCUGG
bta-miR-665	CCAGUAG
bta-miR-669	GUGGGUG
bta-miR-671	GGAAGCC
bta-miR-677	UCACUGA
bta-miR-744	GCGGGGC
bta-miR-758	UUGUGAC
bta-miR-759	CAGACUG
bta-miR-760-3p	GGCUCUG
bta-miR-760-5p	CCCUCAG
bta-miR-763	CAGCUGG
bta-miR-764	GUGCUCA
bta-miR-767	GCACCAU
bta-miR-769	GAGACCU
bta-miR-873	CAGGAAC
bta-miR-874	UGCCCUG
bta-miR-875	AUACCUC
bta-miR-876	GGAUUUC
bta-miR-877	UAGAGGA
bta-miR-885	CCAUUAC
bta-miR-935	CAGUUAC
bta-miR-1179	AGCAUUC
bta-miR-1185	GAGGAUA
bta-miR-1193	AGGUCAC
bta-miR-1197	AGGACAC
bta-miR-1224	UGAGGAC
bta-miR-1225-3p	CGAGCCC
bta-miR-1246	AUGGAUU
bta-miR-1247-3p	GGGAACG
bta-miR-1247-5p	CCCGUCC
bta-miR-1248	CCUUCUU
bta-miR-1249	CGCCCUU
bta-miR-1251	CUCUAGC
bta-miR-1256	GGCAUUG
bta-miR-1260b	UCCCACC
bta-miR-1277	ACGUAGA
bta-miR-1281	CGCCUCC
bta-miR-1282	CGUUUGC
bta-miR-1284	CUGCACA
bta-miR-1287	GCUGGAU
bta-miR-1291	GGCCCUG
bta-miR-1296	UAGGGCC
bta-miR-1298	UCAUUCG
bta-miR-1301	UGCAGCU
bta-miR-1306	CACCUCC
bta-miR-1307	CUCGGCG
bta-miR-1343-3p	UCCUGGG
bta-miR-1343-5p	GGGGAGC
bta-miR-1388-3p	UCUCAGG
bta-miR-1388-5p	GGACUGU
bta-miR-1434-3p	AAGAAAU
bta-miR-1434-5p	UACAUGA
bta-miR-1468	UCCGUUU
bta-miR-1584-3p	UCUCUCC
bta-miR-1584-5p	UGGGGCU
bta-miR-1603	UGGUUUG
bta-miR-1721	ACAGAUG
bta-miR-1777b	GGGGCGG
bta-miR-1777a	GGGGGCG
bta-miR-1814c	UUUUGUU
bta-miR-1814a	GGUUUUU
bta-miR-1814b	GAUUGUU
bta-miR-1835	GCACCCU
bta-miR-1839	AGGUAGA
bta-miR-1843	AGCUUCG
bta-miR-2284h-3p	CCCCAAU
bta-miR-2284t-3p	AACUCGA
bta-miR-2284t-5p	AAACAUU
bta-miR-2284h-5p	CCAAAAG
bta-miR-2284p	GAAAGUU
bta-miR-2284a	AAAGUUC
bta-miR-2284aa	AAAAAGU
bta-miR-2284ac	AAUGUUC
bta-miR-2284e	AGUUCGU
bta-miR-2284f	AAGUUCG
bta-miR-2284i	AGAAGUU
bta-miR-2284l	AAAGUUG
bta-miR-2284q	GCCAAAA
bta-miR-2284r	UGGCCCA
bta-miR-2284s	GGCCCAA
bta-miR-2284w	AGAGUUU
bta-miR-2284x	GAAAAGU
bta-miR-2285ab	AAACCUG
bta-miR-2285p	AAAACUU
bta-miR-2285a	AAAACUG
bta-miR-2285aa	AAACUGG
bta-miR-2285ad	AAACCCA
bta-miR-2285af	CCAAAAA
bta-miR-2285b	AAAUCUG
bta-miR-2285c	AACCUGA
bta-miR-2285h	AAAACCG
bta-miR-2285i	AAACCGG
bta-miR-2285j	AAAACCA
bta-miR-2285l	AAACCCG
bta-miR-2285m	AAACGCA
bta-miR-2285n	AAAACCC
bta-miR-2285o	AACCCGA
bta-miR-2285q	AGGACCU
bta-miR-2285r	GAAACCU
bta-miR-2285s	AGACCCA
bta-miR-2285t	GAAUCUG
bta-miR-2285u	AAAAACC
bta-miR-2285v	GAACCGG
bta-miR-2285x	AAAAAUC
bta-miR-2285z	CAGAAAG
bta-miR-2286	AAGCAGG
bta-miR-2287	UGGGACU
bta-miR-2288	GGUAGUA
bta-miR-2289	CGUGUUC
bta-miR-2290	CCUCUGG
bta-miR-2291	CUGAUAG
bta-miR-2292	AGUCUGA
bta-miR-2293	GAUUUUG
bta-miR-2294	AGGCUGU
bta-miR-2295	CGGGGUG
bta-miR-2296	GGACAAC
bta-miR-2297	ACUCUUU
bta-miR-2298	ACUGAUG
bta-miR-2299-3p	CCGGGGA
bta-miR-2299-5p	CUGGAUU
bta-miR-2300b-3p	GGAGACA
bta-miR-2300a-5p	CCUCAGC
bta-miR-2301	UGGUUUU
bta-miR-2302	GAGCGGG
bta-miR-2303	CUGAAUG
bta-miR-2304	GUUGUGU
bta-miR-2305	GGGGGUG
bta-miR-2306	AGGCCUG
bta-miR-2307	GUGAUGA
bta-miR-2308	UGGGCUU
bta-miR-2309	GUGAGGG
bta-miR-2311	ACUGAAA
bta-miR-2313-3p	CAGUUCC
bta-miR-2313-5p	GUGCAGC
bta-miR-2314	GCCCAUG
bta-miR-2315	GCAGAAU
bta-miR-2316	CUCCGGC
bta-miR-2317	UCUGUGA
bta-miR-2318	UGUAUGA
bta-miR-2319b	ACUCUGU
bta-miR-2319a	UACUCUG
bta-miR-2320-3p	CGAUGAU
bta-miR-2320-5p	GGCACAG
bta-miR-2321	GUCGGUU
bta-miR-2322-3p	UGAGGAU
bta-miR-2322-5p	AGAAAGC
bta-miR-2323	GACCUGA
bta-miR-2324	GGGGUUG
bta-miR-2325b	GGUUGUU
bta-miR-2325c	GUUGUUU
bta-miR-2326	CCCCCUU
bta-miR-2328-3p	UGCGUCU
bta-miR-2328-5p	CCCCCUC
bta-miR-2329-3p	CUGUGAU
bta-miR-2329-5p	CUUAUCA
bta-miR-2330-3p	CUCCUUA
bta-miR-2330-5p	GGGCUUG
bta-miR-2331-3p	CCCUGCA
bta-miR-2331-5p	GCUUCCG
bta-miR-2332	GGUUUAA
bta-miR-2333	CAAUGCA
bta-miR-2334	CAGCAGC
bta-miR-2335	GAUAAUG
bta-miR-2336	UAACCGU
bta-miR-2337	UGGUUUC
bta-miR-2338	GGCUGAG
bta-miR-2339	CACUGGA
bta-miR-2340	GACUUCC
bta-miR-2341	AGUAGGU
bta-miR-2342	UCUGCGG
bta-miR-2343	AGGGGAG
bta-miR-2344	CACGAUG
bta-miR-2345	UUGUGUG
bta-miR-2346	CUGAUGU
bta-miR-2347	GCAGAGG
bta-miR-2348	UCGGGUG
bta-miR-2349	GGCACUU
bta-miR-2350	AGCUCCU
bta-miR-2351	UAGUUAU
bta-miR-2352	AACUGAA
bta-miR-2353	AGCCUGC
bta-miR-2355-3p	UUGUCCU
bta-miR-2355-5p	CCAGAUA
bta-miR-2356	CUUGUGA
bta-miR-2357	UGGUCUG
bta-miR-2358	CAAAUAG
bta-miR-2359	AUUGUGU
bta-miR-2360	GGGCAGG
bta-miR-2361	UUGUGUU
bta-miR-2362	ACUGUGA
bta-miR-2363	CAACUUG
bta-miR-2364	CUCUGUG
bta-miR-2365	GUUUUUG
bta-miR-2366	GGGUCAC
bta-miR-2367-5p	CCCUGUA
bta-miR-2368-3p	CUGUCAG
bta-miR-2368-5p	GAGGGUG
bta-miR-2369	UAGGUUG
bta-miR-2370-3p	AAGCAAC
bta-miR-2370-5p	GGGAAAA
bta-miR-2371	AUAGUUU
bta-miR-2372	AAUGAUG
bta-miR-2373-3p	GAGCCCG
bta-miR-2373-5p	UUCCCCG
bta-miR-2375	CCAGUGA
bta-miR-2376	CUCUGAG
bta-miR-2378	GUGGGUU
bta-miR-2379	GGCUGCU
bta-miR-2380	UGACUGU
bta-miR-2381	AGGCUGC
bta-miR-2382-3p	UACUUCC
bta-miR-2382-5p	GGGGAGU
bta-miR-2383	UGAGUGA
bta-miR-2384	ACUGUAC
bta-miR-2385-3p	AGUACUC
bta-miR-2385-5p	UGGGGCA
bta-miR-2386	GUUUGGU
bta-miR-2387	GGAAGGC
bta-miR-2388-3p	CUCGAGG
bta-miR-2388-5p	GCUCCCG
bta-miR-2389	AGGGGAC
bta-miR-2392	UGGAUGG
bta-miR-2393	AGAUUUU
bta-miR-2394	UCUCCCC
bta-miR-2395	UGUUGGC
bta-miR-2396	CAUGCAC
bta-miR-2397-3p	AGAGCAG
bta-miR-2397-5p	GCGUUCU
bta-miR-2398	UCUAGGG
bta-miR-2399-3p	UCUAACA
bta-miR-2399-5p	UUUCUGU
bta-miR-2400	CAGCACA
bta-miR-2401	GAGCUUG
bta-miR-2402	UACCUGC
bta-miR-2404	UGCACUG
bta-miR-2405	GUGUGGU
bta-miR-2406	AGGGAAG
bta-miR-2407	UGGGCGG
bta-miR-2408	ACGUGUG
bta-miR-2409	CUCACAU
bta-miR-2410	UGAGCUG
bta-miR-2411-5p	GGAGUGA
bta-miR-2413	CGGACCC
bta-miR-2414	GUGUUAG
bta-miR-2415-3p	CAGGCCU
bta-miR-2415-5p	GGAGUCG
bta-miR-2416	GCAGUGC
bta-miR-2417	GAUGGAG
bta-miR-2418	GGGAUGA
bta-miR-2419-3p	AGGCGGG
bta-miR-2419-5p	UCGCAUC
bta-miR-2420	GGUUGUG
bta-miR-2421	AUUUUUU
bta-miR-2422	UGAGGGG
bta-miR-2423	UGUGUGG
bta-miR-2424	GAUCUUU
bta-miR-2425-3p	UCGUAGA
bta-miR-2425-5p	CAGGGCA
bta-miR-2426	AGGAAGU
bta-miR-2427	GGUCAUU
bta-miR-2428	GGCUGGA
bta-miR-2430	CUGGGUC
bta-miR-2431-3p	ACCCCCA
bta-miR-2431-5p	AGGUCAU
bta-miR-2432	CAGGAUU
bta-miR-2434	UGUUGGG
bta-miR-2436-3p	CCGCCCG
bta-miR-2436-5p	GGCGCAG
bta-miR-2437	GUGGUUU
bta-miR-2438	GGGGUGU
bta-miR-2439-3p	AUCAGAA
bta-miR-2439-5p	CUGGCCU
bta-miR-2440	GCAGUGA
bta-miR-2441	CAGGACA
bta-miR-2442	GAGCAGG
bta-miR-2443	GAGGGCA
bta-miR-2446	AAAAUAU
bta-miR-2447	CUGGGAA
bta-miR-2448-3p	UGGUUGA
bta-miR-2448-5p	UGCGGAU
bta-miR-2450a	GGGCAGU
bta-miR-2450b	AUGGUCA
bta-miR-2450c	ACGUCAG
bta-miR-2451	UGAGGUG
bta-miR-2452	UGCUGUU
bta-miR-2453	CCUCAGG
bta-miR-2454-3p	CUCCUCU
bta-miR-2454-5p	UGGGGGC
bta-miR-2455	CUGUGCU
bta-miR-2456	CGCACUG
bta-miR-2457	UGCCAAC
bta-miR-2458	UUGGAAA
bta-miR-2459	CCAGAUG
bta-miR-2460	GGAGCUC
bta-miR-2461-5p	CACUCUG
bta-miR-2462	AAGGAUU
bta-miR-2463	UGCAUGU
bta-miR-2464-3p	UCCAGAG
bta-miR-2464-5p	CUUCUGC
bta-miR-2465	GAGCCAC
bta-miR-2466-3p	CAGCCCC
bta-miR-2466-5p	UGAGUCC
bta-miR-2467-3p	AGGGCAG
bta-miR-2467-5p	CCCCAAG
bta-miR-2468	UAGGAAC
bta-miR-2469	UACUGUA
bta-miR-2471-3p	CUGAUGA
bta-miR-2471-5p	AGGAUCU
bta-miR-2472	CAGGGUU
bta-miR-2473	AAUUGGC
bta-miR-2474	ACCGGGC
bta-miR-2475	GAAGUGU
bta-miR-2477	UGGAAUG
bta-miR-2478	UAUCCCA
bta-miR-2479	GUUUGUA
bta-miR-2480	UUGUAUU
bta-miR-2481	ACGUUGU
bta-miR-2482	UAGUUUU
bta-miR-2483-3p	AACAUCU
bta-miR-2483-5p	GUCAACC
bta-miR-2484	AGCUAUG
bta-miR-2485	UUCUAGA
bta-miR-2486-3p	AAUGAGG
bta-miR-2486-5p	GAGAAGC
bta-miR-2488	UGUUGAU
bta-miR-2489	AAUGACA
bta-miR-2881	GGGCGGG
bta-miR-2882	GCCCGGG
bta-miR-2883	UUCCCGU
bta-miR-2885	GGCGGCA
bta-miR-2886	GCGCCGC
bta-miR-2887	GGGACCG
bta-miR-2888	GUGGGGU
bta-miR-2889	UCCCCGG
bta-miR-2890	CCCCGGC
bta-miR-2891	UCUUUGG
bta-miR-2892	GCGACGG
bta-miR-2893	UGGAGGA
bta-miR-2894	GCCCUGG
bta-miR-2895	CUGCUGA
bta-miR-2896	GGCAGAU
bta-miR-2897	GUGGGAG
bta-miR-2898	GGUGGAG
bta-miR-2899	GGCGGGC
bta-miR-2901	CGAGUGC
bta-miR-2902	UGGCUGU
bta-miR-2903	UCCGCGC
bta-miR-2904	GGAGCCU
bta-miR-2917	UGACUGA
bta-miR-2957	CAAGUUC
bta-miR-3064	UGCCACA
bta-miR-3120	ACAGCAA
bta-miR-3141	AGGGCGG
bta-miR-3154	AGAAGGG
bta-miR-3431	CUCAGUC
bta-miR-3432a	GCGGGAU
bta-miR-3432b	UCGGGAU
bta-miR-3533	UGAAGUG
bta-miR-3578	AAUCCAC
bta-miR-3596	ACCACAC
bta-miR-3600	CAGUUCU
bta-miR-3601	CUCGUGA
bta-miR-3604	AACCAAU
bta-miR-3613a	GUUGUAC
bta-miR-3613b	AACAAAA
bta-miR-3660	CUGACAG
bta-miR-3956	CGUGGAU
bta-miR-3957	UCGGAGA
bta-miR-4286	CCCCACU
bta-miR-4444	UCGAGUU
bta-miR-4449	GUCCCGG
bta-miR-4523	ACCGAGA
bta-miR-4657	AUGUGGA
bta-miR-4680	GAACUCU
bta-miR-6119-3p	CAAAUCA
bta-miR-6119-5p	GAGGUAA
bta-miR-6120-3p	AUGUUGG
bta-miR-6120-5p	UGUUCCC
bta-miR-6121-3p	CGGAUGA
bta-miR-6121-5p	CGGAGCG
bta-miR-6122-3p	CUAUAUG
bta-miR-6122-5p	CAGUUGU
bta-miR-6123	GCCAAGC
bta-miR-6516	UUGCAGU
bta-miR-6517	CAGGGUC
bta-miR-6518	CACGGAG
bta-miR-6520	UGAGUAU
bta-miR-6521	UGGCGCC
bta-miR-6522	CGGAAUU
bta-miR-6523a	CUGGGGU
bta-miR-6523b	UGCUCAA
bta-miR-6525	UGGGGAA
bta-miR-6526	CCUGUGC
bta-miR-6527	ACGUGGA
bta-miR-6528	GAGGGAA
bta-miR-6529a	AGAGAUC
bta-miR-6529b	CUCUGCG
bta-miR-6531	AGACUUG
bta-miR-6532	GUGCGGA
bta-miR-6533	GCGGCAG
bta-miR-6534	CUAAGAG
bta-miR-6535	AGGGGGA
bta-miR-6536	UUAAGUA
bta-miR-7691	CUGAGAG
bta-miR-7857	UAGCCAG
bta-miR-7858	CGCAAUU
bta-miR-7860	GGAGCGG
bta-miR-7861	GCUACCU
bta-miR-7862	GGUGCUC
bta-miR-7863	UGGACUG
bta-miR-7864	UUCCUCU
bta-miR-8550	AGGCUCU

## Sheet: Table S3
Table S3. List of the polymorphisms detected within the exon sequences, flanking intron sequences and parts of the 5’-upstream regions of milk protein genes (CSN1S1, CSN2, CSN1S2, CSN3, LALBA, LGB) in Beninese indigenous cattle breeds.
Gene	Location (BTA:bp)	Allele (reference/alternate)	Variant type	Variant ID
CSN1S1	6:85411113	A/C	upstream_gene_variant	ss7626432466
CSN1S1	6:85411136	C/T	5_prime_UTR_variant	rs379920406
CSN1S1	6:85411147	G/A	5_prime_UTR_variant	rs517257790
CSN1S1	6:85411192	C/T	5_prime_UTR_variant	rs520777414
CSN1S1	6:85411221	A/G	5_prime_UTR_variant	rs133040184
CSN1S1	6:85411236	A/G	5_prime_UTR_variant	rs137119956
CSN1S1	6:85411427	A/C	5_prime_UTR_variant	rs135615686
CSN1S1	6:85411578	A/G	5_prime_UTR_variant	rs109817504
CSN1S1	6:85411618	C/G	5_prime_UTR_variant	rs109757609
CSN1S1	6:85411677	G/A	5_prime_UTR_variant	rs134534951
CSN1S1	6:85411780	T/C	5_prime_UTR_variant	rs110163054
CSN1S1	6:85411874	C/T	intron_variant	rs524691102
CSN1S1	6:85411950	G/C	intron_variant	rs133251231
CSN1S1	6:85412083	G/A	intron_variant	rs382913512
CSN1S1	6:85412987	T/C	intron_variant	rs382564932
CSN1S1	6:85413079	C/A	intron_variant	rs109441359
CSN1S1	6:85413125	T/-	intron_variant	rs137711761
CSN1S1	6:85413195	C/T	5_prime_UTR_variant	rs110899610
CSN1S1	6:85413289	A/G	intron_variant	rs135443108
CSN1S1	6:85413346	A/G	intron_variant	rs110441776
CSN1S1	6:85413431	C/T	intron_variant	rs385123174
CSN1S1	6:85413469	A/T	intron_variant	rs134054491
CSN1S1	6:85413500	T/-	intron_variant	ss7626432400
CSN1S1	6:85413503	T/A	intron_variant	rs378098872
CSN1S1	6:85413648	C/T	intron_variant	ss7626432214
CSN1S1	6:85413712	T/C	intron_variant	rs797200323
CSN1S1	6:85413713	G/T	intron_variant	ss7626432470
CSN1S1	6:85413716	A/G	intron_variant	rs800014075
CSN1S1	6:85413720	C/A	intron_variant	ss7626432532
CSN1S1	6:85413741	C/T	intron_variant	ss7626432576
CSN1S1	6:85413778	-/A	intron_variant	ss7626432526
CSN1S1	6:85413794	G/A	intron_variant	ss7626432487
CSN1S1	6:85413795	T/A	intron_variant	ss7626432542
CSN1S1	6:85413799	G/A	intron_variant	ss7626432575
CSN1S1	6:85413802	T/A	intron_variant	ss7626432554
CSN1S1	6:85413802	T/G	intron_variant	ss7626432497
CSN1S1	6:85413809	C/T	intron_variant	ss7626432482
CSN1S1	6:85413812	G/A	intron_variant	ss7626432519
CSN1S1	6:85413815	C/T	intron_variant	rs517649194
CSN1S1	6:85413821	C/T	intron_variant	ss7626432483
CSN1S1	6:85413823	A/T	intron_variant	ss7626432543
CSN1S1	6:85413826	A/G	intron_variant	ss7626432477
CSN1S1	6:85413839	G/A	intron_variant	ss7626432498
CSN1S1	6:85413876	G/A	intron_variant	ss7626432571
CSN1S1	6:85414177	C/T	intron_variant	ss7626432492
CSN1S1	6:85414178	G/A	intron_variant	ss7626432509
CSN1S1	6:85414186	C/T	intron_variant	ss7626432574
CSN1S1	6:85414199	G/T	intron_variant	ss7626432510
CSN1S1	6:85414202	C/T	intron_variant	ss7626432558
CSN1S1	6:85414203	G/A	intron_variant	ss7626432525
CSN1S1	6:85414214	C/T	intron_variant	ss7626432514
CSN1S1	6:85414215	A/G	intron_variant	ss7626432563
CSN1S1	6:85414217	C/A	intron_variant	ss7626432496
CSN1S1	6:85414219	G/A	intron_variant	ss7626432539
CSN1S1	6:85414225	A/C	intron_variant	rs132949655
CSN1S1	6:85414225	A/G	intron_variant	ss7626432495
CSN1S1	6:85414228	G/A	intron_variant	ss7626432515
CSN1S1	6:85414233	C/A	intron_variant	ss7626432517
CSN1S1	6:85414236	A/G	intron_variant	rs379050326
CSN1S1	6:85414250	C/T	intron_variant	ss7626432568
CSN1S1	6:85414252	A/C	intron_variant	ss7626432537
CSN1S1	6:85414253	A/G	intron_variant	rs134235148
CSN1S1	6:85414261	C/T	intron_variant	ss7626432499
CSN1S1	6:85414271	G/T	intron_variant	ss7626432565
CSN1S1	6:85414281	T/G	intron_variant	ss7626432562
CSN1S1	6:85414330	A/G	intron_variant	ss7626432501
CSN1S1	6:85414335	T/C	intron_variant	ss7626432493
CSN1S1	6:85414342	T/A	intron_variant	ss7626432531
CSN1S1	6:85414343	A/T	intron_variant	ss7626432480
CSN1S1	6:85414350	T/C	intron_variant	rs135437141
CSN1S1	6:85414365	C/T	intron_variant	ss7626432548
CSN1S1	6:85414391	T/C	intron_variant	ss7626432503
CSN1S1	6:85414403	G/A	intron_variant	ss7626432512
CSN1S1	6:85415019	T/C	intron_variant	rs722357083
CSN1S1	6:85415044	T/A	intron_variant	rs457237219
CSN1S1	6:85415108	C/T	intron_variant	rs385533935
CSN1S1	6:85415177	G/T	intron_variant	rs721615254
CSN1S1	6:85415194	-/A	intron_variant	rs137415300
CSN1S1	6:85415196	-/T	intron_variant	rs379959158
CSN1S1	6:85415348	T/A	intron_variant	rs110573196
CSN1S1	6:85415368	C/T	intron_variant	rs719291919
CSN1S1	6:85415413	C/T	intron_variant	rs110899052
CSN1S1	6:85416107	T/C	intron_variant	rs135234601
CSN1S1	6:85416189	CTT/-	intron_variant	rs132903620
CSN1S1	6:85416229	A/T	intron_variant	rs719853316
CSN1S1	6:85416232	C/G	intron_variant	rs720883388
CSN1S1	6:85416306	T/C	intron_variant	rs207819329
CSN1S1	6:85416363	C/T	intron_variant	rs379157170
CSN1S1	6:85416390	C/A	intron_variant	rs382390293
CSN1S1	6:85416542	A/C	intron_variant	rs110746176
CSN1S1	6:85416791	C/A	intron_variant	rs209930070
CSN1S1	6:85416810	C/T	intron_variant	rs135400164
CSN1S1	6:85416851	T/A	intron_variant	rs384783873
CSN1S1	6:85417045	A/T	intron_variant	rs460859361
CSN1S1	6:85417215	A/G	intron_variant	rs720958764
CSN1S1	6:85417375	G/T	intron_variant	rs385579685
CSN1S1	6:85417383	T/G	intron_variant	rs480033391
CSN1S1	6:85417433	-/TTTTG	intron_variant	rs133892643
CSN1S1	6:85417731	C/T	intron_variant	rs132670137
CSN1S1	6:85417834	C/A	intron_variant	rs134357402
CSN1S1	6:85417896	T/G	intron_variant	rs464469197
CSN1S1	6:85417977	T/A	intron_variant	rs137628879
CSN1S1	6:85418038	C/-	intron_variant	rs132845640
CSN1S1	6:85418051	A/C	intron_variant	rs132822547
CSN1S1	6:85418085	A/G	intron_variant	rs432181883
CSN1S1	6:85418097	C/T	intron_variant	rs137067731
CSN1S1	6:85418167	A/G	intron_variant	rs135949551
CSN1S1	6:85418357	G/A	intron_variant	rs522851480
CSN1S1	6:85418394	C/T	intron_variant	rs136834994
CSN1S1	6:85418493	T/A	intron_variant	rs109220469
CSN1S1	6:85418722	T/C	intron_variant	rs110110300
CSN1S1	6:85418749	T/A	intron_variant	rs208415489
CSN1S1	6:85418750	A/C	intron_variant	rs110492200
CSN1S1	6:85418844	C/T	intron_variant	rs526603969
CSN1S1	6:85418913	A/C	intron_variant	rs135434387
CSN1S1	6:85418920	A/C	intron_variant	rs1117141992
CSN1S1	6:85419049	G/A	intron_variant	-
CSN1S1	6:85419069	-/TTC	intron_variant	ss7626432564
CSN1S1	6:85419098	A/C	intron_variant	ss7626432546
CSN1S1	6:85419098	A/T	intron_variant	ss7626432485
CSN1S1	6:85419101	T/C	intron_variant	ss7626432500
CSN1S1	6:85419106	T/A	intron_variant	rs446970986
CSN1S1	6:85419111	C/T	intron_variant	ss7626432527
CSN1S1	6:85419124	T/-	intron_variant	ss7626432523
CSN1S1	6:85419247	T/C	intron_variant	ss7626432557
CSN1S1	6:85419264	G/A	intron_variant	ss7626432572
CSN1S1	6:85419272	A/G	intron_variant	ss7626432518
CSN1S1	6:85419282	T/C	intron_variant	ss7626432551
CSN1S1	6:85419292	T/C	intron_variant	ss7626432549
CSN1S1	6:85419292	T/G	intron_variant	ss7626432489
CSN1S1	6:85419295	C/T	intron_variant	ss7626432581
CSN1S1	6:85419299	A/G	intron_variant	rs133335123
CSN1S1	6:85419300	T/C	intron_variant	ss7626432669
CSN1S1	6:85419312	A/G	intron_variant	ss7626432618
CSN1S1	6:85419317	C/T	intron_variant	ss7626432630
CSN1S1	6:85419341	T/A	intron_variant	ss7626432593
CSN1S1	6:85419355	G/A	intron_variant	-
CSN1S1	6:85419361	C/T	intron_variant	ss7626432616
CSN1S1	6:85419374	G/C	intron_variant	rs437114477
CSN1S1	6:85419383	A/C	intron_variant	ss7626432609
CSN1S1	6:85419399	T/C	intron_variant	ss7626432648
CSN1S1	6:85419405	A/T	intron_variant	ss7626432655
CSN1S1	6:85419406	A/G	intron_variant	ss7626432646
CSN1S1	6:85419412	T/C	intron_variant	ss7626432661
CSN1S1	6:85419427	-/T	intron_variant	rs137158537
CSN1S1	6:85419430	T/C	intron_variant	-
CSN1S1	6:85419445	G/A	intron_variant	ss7626432614
CSN1S1	6:85419458	T/G	intron_variant	ss7626432663
CSN1S1	6:85419466	A/C	intron_variant	ss7626432634
CSN1S1	6:85419523	G/A	intron_variant	rs109165367
CSN1S1	6:85419710	-/TGAAAT	intron_variant	rs714005963
CSN1S1	6:85420017	T/C	intron_variant	rs108953193
CSN1S1	6:85420669	A/T	intron_variant	rs716672462
CSN1S1	6:85420686	A/G	intron_variant	ss7626432588
CSN1S1	6:85420700	G/A	intron_variant	rs109213280
CSN1S1	6:85420704	T/C	intron_variant	rs457059220
CSN1S1	6:85420888	C/T	intron_variant	rs134221258
CSN1S1	6:85421146	A/G	intron_variant	rs470650857
CSN1S1	6:85421152	A/G	intron_variant	rs1114208480
CSN1S1	6:85421556	A/G	intron_variant	ss7626432640
CSN1S1	6:85421567	G/A	intron_variant	ss7626432631
CSN1S1	6:85421581	G/A	intron_variant	ss7626432613
CSN1S1	6:85421594	T/C	intron_variant	ss7626432633
CSN1S1	6:85421604	A/G	intron_variant	ss7626432611
CSN1S1	6:85421610	T/C	intron_variant	ss7626432579
CSN1S1	6:85421611	A/G	intron_variant	ss7626432636
CSN1S1	6:85421626	T/C	intron_variant	ss7626432657
CSN1S1	6:85421632	G/A	intron_variant	ss7626432642
CSN1S1	6:85421636	T/C	intron_variant	ss7626432667
CSN1S1	6:85421637	T/C	intron_variant	ss7626432644
CSN1S1	6:85421657	G/C	intron_variant	ss7626432595
CSN1S1	6:85421666	T/C	intron_variant	ss7626432592
CSN1S1	6:85421674	C/T	intron_variant	ss7626432672
CSN1S1	6:85421684	G/A	intron_variant	ss7626432650
CSN1S1	6:85421691	G/T	intron_variant	ss7626432580
CSN1S1	6:85421843	T/C	intron_variant	ss7626432671
CSN1S1	6:85421847	C/A	intron_variant	ss7626432619
CSN1S1	6:85421854	T/C	intron_variant	ss7626432584
CSN1S1	6:85421858	A/C	intron_variant	ss7626432591
CSN1S1	6:85421859	G/A	intron_variant	ss7626432621
CSN1S1	6:85421861	G/A	intron_variant	ss7626432607
CSN1S1	6:85421862	G/A	intron_variant	ss7626432670
CSN1S1	6:85421864	A/G	intron_variant	ss7626432629
CSN1S1	6:85421866	G/A	intron_variant	rs133093593
CSN1S1	6:85421897	C/T	intron_variant	ss7626432665
CSN1S1	6:85421904	A/C	intron_variant	ss7626432622
CSN1S1	6:85421917	A/G	intron_variant	ss7626432608
CSN1S1	6:85421949	T/C	intron_variant	ss7626432610
CSN1S1	6:85421959	A/G	intron_variant	ss7626432666
CSN1S1	6:85421963	T/G	intron_variant	ss7626432598
CSN1S1	6:85421970	T/C	intron_variant	ss7626432615
CSN1S1	6:85421980	A/T	intron_variant	ss7626432583
CSN1S1	6:85422000	-/G	intron_variant	ss7626432643
CSN1S1	6:85422130	A/-	intron_variant	ss7626432620
CSN1S1	6:85422169	C/A	intron_variant	ss7626432639
CSN1S1	6:85422175	C/T	intron_variant	ss7626432675
CSN1S1	6:85422258	T/G	intron_variant	ss7626432658
CSN1S1	6:85422271	-/CAC	intron_variant	ss7626432600
CSN1S1	6:85422337	A/C	intron_variant	ss7626432635
CSN1S1	6:85422337	A/T	intron_variant	ss7626432653
CSN1S1	6:85422340	C/T	intron_variant	ss7626432624
CSN1S1	6:85422345	G/A	intron_variant	ss7626432582
CSN1S1	6:85422367	-/CTTCAA	intron_variant	ss7626432662
CSN1S1	6:85422381	G/A	intron_variant	ss7626432612
CSN1S1	6:85422395	C/A	intron_variant	ss7626432605
CSN1S1	6:85422395	C/T	intron_variant	ss7626432594
CSN1S1	6:85422403	T/C	intron_variant	ss7626432651
CSN1S1	6:85422414	A/G	intron_variant	ss7626432674
CSN1S1	6:85422424	T/G	intron_variant	rs109291444
CSN1S1	6:85422596	A/G	intron_variant	rs384486253
CSN1S1	6:85422786	T/C	intron_variant	rs110440863
CSN1S1	6:85423096	CTC/-	intron_variant	rs723160588
CSN1S1	6:85423175	T/C	intron_variant	rs210800910
CSN1S1	6:85423244	T/C	intron_variant	rs134229831
CSN1S1	6:85423286	T/C	intron_variant	rs137576510
CSN1S1	6:85423325	T/-	intron_variant	rs446733760
CSN1S1	6:85423394	T/C	intron_variant	rs434576783
CSN1S1	6:85423432	G/A	intron_variant	rs454847740
CSN1S1	6:85423476	A/G	intron_variant	rs719888503
CSN1S1	6:85423487	C/T	intron_variant	rs384875436
CSN1S1	6:85424428	A/T	intron_variant	rs473636819
CSN1S1	6:85424435	A/G	intron_variant	rs438917711
CSN1S1	6:85424442	A/C	intron_variant	rs378034503
CSN1S1	6:85424552	C/T	intron_variant	rs137349211
CSN1S1	6:85424665	C/T	intron_variant	rs134059090
CSN1S1	6:85424721	T/A	intron_variant	rs433773957
CSN1S1	6:85424759	A/G	intron_variant	rs109193501
CSN1S1	6:85425339	T/C	intron_variant	rs136612190
CSN1S1	6:85425413	C/T	intron_variant	rs717449077
CSN1S1	6:85425487	-/T	intron_variant	rs378559243
CSN1S1	6:85425487	TT/-	intron_variant	rs136576813
CSN1S1	6:85425567	G/T	intron_variant	rs110074195
CSN1S1	6:85425642	T/C	intron_variant	rs135707007
CSN1S1	6:85425644	G/T	intron_variant	ss7626432684
CSN1S1	6:85426312	C/T	intron_variant	rs450528845
CSN1S1	6:85426318	A/G	intron_variant	rs110378554
CSN1S1	6:85426359	A/T	intron_variant	rs379518794
CSN1S1	6:85426580	G/A	intron_variant	rs135800077
CSN1S1	6:85427217	A/T	intron_variant	rs110828692
CSN1S1	6:85427222	G/T	intron_variant	rs109827583
CSN1S1	6:85427266	C/G	intron_variant	rs109462950
CSN1S1	6:85427427	A/G	missense_variant	rs43703010
CSN1S1	6:85428199	A/G	intron_variant	rs134674271
CSN1S1	6:85428723	T/G	intron_variant	rs137695083
CSN1S1	6:85428962	G/A	3_prime_UTR_variant	rs466704456
CSN1S1	6:85429024	C/T	3_prime_UTR_variant	ss7626432754
CSN1S1	6:85429077	A/G	3_prime_UTR_variant	rs435231328
CSN1S1	6:85429241	A/G	3_prime_UTR_variant	rs211141048
CSN1S1	6:85429252	C/A	3_prime_UTR_variant	rs716970086
CSN2	6:85449052	G/T	downstream_gene_variant	rs472276007
CSN2	6:85449252	C/A	3_prime_UTR_variant	rs440770944
CSN2	6:85450410	G/T	intron_variant	rs110672723
CSN2	6:85450710	C/T	intron_variant	rs110466181
CSN2	6:85450769	A/G	intron_variant	rs381421757
CSN2	6:85450792	A/-	intron_variant	ss7626432694
CSN2	6:85450908	T/C	missense_variant	rs715383373
CSN2	6:85451298	A/C	missense_variant	rs43703011
CSN2	6:85451393	G/T	intron_variant	ss7626432691
CSN2	6:85451513	-/CAAA	intron_variant	ss7626432772
CSN2	6:85451571	A/G	intron_variant	rs468724101
CSN2	6:85451625	T/C	intron_variant	ss7626432769
CSN2	6:85452536	G/A	intron_variant	rs109780890
CSN2	6:85452752	T/-	intron_variant	-
CSN2	6:85452792	A/T	intron_variant	rs110295588
CSN2	6:85452888	T/C	intron_variant	rs454413395
CSN2	6:85452968	T/C	intron_variant	rs474734512
CSN2	6:85452985	T/G	intron_variant	rs109526437
CSN2	6:85453035	T/C	intron_variant	rs449111056
CSN2	6:85453093	T/C	intron_variant	rs471220694
CSN2	6:85453115	A/G	intron_variant	rs439819097
CSN2	6:85453147	C/T	intron_variant	ss7626432714
CSN2	6:85453153	C/A	intron_variant	ss7626432759
CSN2	6:85453153	T/C	intron_variant	rs381869921
CSN2	6:85453152	G/A	intron_variant	ss7626432679
CSN2	6:85453189	-/ACC	intron_variant	ss7626432757
CSN2	6:85453205	A/T	intron_variant	ss7626432689
CSN2	6:85453250	A/G	intron_variant	ss7626432771
CSN2	6:85453261	T/C	intron_variant	ss7626432693
CSN2	6:85453268	A/G	intron_variant	ss7626432739
CSN2	6:85453270	G/T	intron_variant	ss7626432744
CSN2	6:85453291	A/G	intron_variant	rs110564693
CSN2	6:85453367	G/T	intron_variant	rs460070857
CSN2	6:85453414	G/A	intron_variant	ss7626432748
CSN2	6:85453510	A/T	intron_variant	ss7626432727
CSN2	6:85453513	G/T	intron_variant	ss7626432686
CSN2	6:85453521	T/G	intron_variant	ss7626432760
CSN2	6:85453558	A/G	intron_variant	ss7626432740
CSN2	6:85453577	C/T	intron_variant	ss7626432736
CSN2	6:85453585	G/A	intron_variant	ss7626432734
CSN2	6:85453591	G/A	intron_variant	ss7626432718
CSN2	6:85453592	T/C	intron_variant	ss7626432683
CSN2	6:85453596	C/T	intron_variant	ss7626432762
CSN2	6:85453616	C/T	intron_variant	ss7626432733
CSN2	6:85453640	A/G	intron_variant	ss7626432729
CSN2	6:85453652	A/C	intron_variant	ss7626432756
CSN2	6:85453686	C/T	intron_variant	ss7626432687
CSN2	6:85453704	-/T	intron_variant	ss7626432701
CSN2	6:85453704	C/T	intron_variant	ss7626432715
CSN2	6:85453714	G/A	intron_variant	ss7626432712
CSN2	6:85453715	T/C	intron_variant	rs719969753
CSN2	6:85453723	T/C	intron_variant	ss7626432704
CSN2	6:85453730	T/C	intron_variant	ss7626432690
CSN2	6:85453736	G/A	intron_variant	ss7626432706
CSN2	6:85453738	G/T	intron_variant	ss7626432768
CSN2	6:85453744	G/A	intron_variant	ss7626432741
CSN2	6:85453745	C/T	intron_variant	rs383297660
CSN2	6:85453760	C/T	intron_variant	ss7626432721
CSN2	6:85453762	G/C	intron_variant	ss7626432770
CSN2	6:85454284	G/A	intron_variant	ss7626432682
CSN2	6:85454291	T/G	intron_variant	ss7626432752
CSN2	6:85454312	G/A	intron_variant	rs524970109
CSN2	6:85454330	G/A	intron_variant	ss7626432730
CSN2	6:85454331	C/T	intron_variant	rs516591180
CSN2	6:85454336	T/A	intron_variant	ss7626432707
CSN2	6:85454336	T/C	intron_variant	ss7626432681
CSN2	6:85454344	G/A	intron_variant	ss7626432717
CSN2	6:85454349	G/A	intron_variant	rs520179343
CSN2	6:85454357	T/C	intron_variant	ss7626432765
CSN2	6:85454398	G/A	intron_variant	ss7626432758
CSN2	6:85454410	T/C	intron_variant	ss7626432743
CSN2	6:85454420	G/A	intron_variant	ss7626432695
CSN2	6:85454421	C/G	intron_variant	ss7626432735
CSN2	6:85454422	G/A	intron_variant	ss7626432720
CSN2	6:85454429	G/A	intron_variant	rs800163181
CSN2	6:85454430	C/T	intron_variant	ss7626432747
CSN2	6:85454436	T/C	intron_variant	rs459908794
CSN2	6:85454442	C/A	intron_variant	ss7626432685
CSN2	6:85454445	G/A	intron_variant	ss7626432678
CSN2	6:85454457	G/A	intron_variant	rs800811632
CSN2	6:85454458	C/T	intron_variant	ss7626432724
CSN2	6:85454467	G/A	intron_variant	ss7626432764
CSN2	6:85454472	G/A	intron_variant	ss7626432742
CSN2	6:85454474	G/A	intron_variant	ss7626432723
CSN2	6:85454476	G/A	intron_variant	ss7626432786
CSN2	6:85454483	G/T	intron_variant	ss7626432808
CSN2	6:85454490	A/C	intron_variant	ss7626432810
CSN2	6:85454495	G/C	intron_variant	ss7626432821
CSN2	6:85454495	G/T	intron_variant	ss7626432847
CSN2	6:85454503	T/C	intron_variant	-
CSN2	6:85454504	T/A	intron_variant	ss7626432791
CSN2	6:85454504	T/G	intron_variant	ss7626432855
CSN2	6:85454513	C/T	intron_variant	ss7626432857
CSN2	6:85454515	C/T	intron_variant	ss7626432790
CSN2	6:85454516	A/G	intron_variant	ss7626432816
CSN2	6:85454524	A/G	intron_variant	ss7626432799
CSN2	6:85454535	C/A	intron_variant	ss7626432818
CSN2	6:85454547	T/C	intron_variant	ss7626432869
CSN2	6:85454558	C/A	intron_variant	ss7626432795
CSN2	6:85454573	G/C	intron_variant	ss7626432780
CSN2	6:85454578	G/A	intron_variant	ss7626432814
CSN2	6:85454586	T/A	intron_variant	ss7626432801
CSN2	6:85454595	C/T	intron_variant	ss7626432840
CSN2	6:85454603	G/A	intron_variant	ss7626432777
CSN2	6:85454608	A/G	intron_variant	ss7626432820
CSN2	6:85454609	T/C	intron_variant	ss7626432817
CSN2	6:85454621	G/A	intron_variant	ss7626432859
CSN2	6:85454624	A/G	intron_variant	ss7626432860
CSN2	6:85454629	C/G	intron_variant	ss7626432858
CSN2	6:85454666	T/A	intron_variant	ss7626432856
CSN2	6:85454666	T/G	intron_variant	ss7626432812
CSN2	6:85454691	G/T	intron_variant	rs466107273
CSN2	6:85454822	A/G	intron_variant	rs434638350
CSN2	6:85454960	-/A	intron_variant	ss7626432842
CSN2	6:85455519	G/T	intron_variant	rs211631844
CSN2	6:85455665	C/T	synonymous_variant	rs468218273
CSN2	6:85455774	T/A	intron_variant	ss7626432797
CSN2	6:85457504	-/AA	intron_variant	ss7626432825
CSN2	6:85457804	C/G	upstream_gene_variant	rs108993011
CSN1S2	6:85529345	A/T	upstream_gene_variant	ss7626432846
CSN1S2	6:85529355	T/C	upstream_gene_variant	ss7626432822
CSN1S2	6:85529367	A/G	upstream_gene_variant	ss7626432824
CSN1S2	6:85529380	-/C	upstream_gene_variant	ss7626432830
CSN1S2	6:85529381	A/C	upstream_gene_variant	ss7626432829
CSN1S2	6:85529403	A/T	upstream_gene_variant	rs523576860
CSN1S2	6:85529405	A/G	upstream_gene_variant	ss7626432785
CSN1S2	6:85529414	C/A	upstream_gene_variant	ss7626432802
CSN1S2	6:85529427	A/G	upstream_gene_variant	ss7626432862
CSN1S2	6:85529428	C/T	upstream_gene_variant	ss7626432834
CSN1S2	6:85529429	G/A	upstream_gene_variant	ss7626432798
CSN1S2	6:85529874	T/C	upstream_gene_variant	rs210631636
CSN1S2	6:85531897	T/C	5_prime_UTR_variant	rs109900747
CSN1S2	6:85532077	A/G	intron_variant	rs378798580
CSN1S2	6:85532451	A/T	intron_variant	ss7626432781
CSN1S2	6:85532468	A/G	intron_variant	ss7626432833
CSN1S2	6:85532480	-/C	intron_variant	ss7626432871
CSN1S2	6:85532480	-/T	intron_variant	ss7626432848
CSN1S2	6:85532530	A/G	intron_variant	ss7626432813
CSN1S2	6:85532534	A/G	intron_variant	ss7626432783
CSN1S2	6:85532571	T/C	intron_variant	ss7626432807
CSN1S2	6:85532574	T/A	intron_variant	ss7626432784
CSN1S2	6:85532588	T/C	intron_variant	ss7626432831
CSN1S2	6:85532591	G/A	intron_variant	ss7626432838
CSN1S2	6:85532596	C/A	intron_variant	-
CSN1S2	6:85532619	G/A	intron_variant	ss7626432875
CSN1S2	6:85532623	A/G	intron_variant	ss7626432853
CSN1S2	6:85532971	A/T	intron_variant	ss7626432868
CSN1S2	6:85533016	C/A	intron_variant	ss7626432872
CSN1S2	6:85533027	A/G	intron_variant	ss7626432836
CSN1S2	6:85533030	C/T	intron_variant	rs207688167
CSN1S2	6:85533034	G/A	intron_variant	ss7626432811
CSN1S2	6:85533035	A/C	intron_variant	ss7626432779
CSN1S2	6:85533744	G/A	intron_variant	rs515769418
CSN1S2	6:85533780	C/T	missense_variant	rs441966828
CSN1S2	6:85533869	A/G	intron_variant	rs717500361
CSN1S2	6:85534230	G/T	intron_variant	rs718338256
CSN1S2	6:85534254	A/-	intron_variant	rs797053775
CSN1S2	6:85534318	C/T	intron_variant	ss7626432843
CSN1S2	6:85534473	G/T	intron_variant	rs133118527
CSN1S2	6:85534513	T/C	intron_variant	rs450433001
CSN1S2	6:85535109	G/T	intron_variant	rs379988962
CSN1S2	6:85535207	C/T	intron_variant	rs381688051
CSN1S2	6:85535902	A/T	intron_variant	rs717800159
CSN1S2	6:85536132	A/C	intron_variant	rs435730750
CSN1S2	6:85536325	T/G	intron_variant	rs207634102
CSN1S2	6:85536326	G/T	intron_variant	ss7626432850
CSN1S2	6:85536600	C/A	intron_variant	ss7626432854
CSN1S2	6:85536613	G/-	intron_variant	rs722330871
CSN1S2	6:85536646	A/G	intron_variant	rs109586853
CSN1S2	6:85536800	G/C	intron_variant	rs521955350
CSN1S2	6:85536862	G/A	intron_variant	rs109248332
CSN1S2	6:85536888	A/G	intron_variant	rs522546465
CSN1S2	6:85537023	T/G	intron_variant	rs380360174
CSN1S2	6:85537069	C/T	intron_variant	rs526496996
CSN1S2	6:85537288	G/A	intron_variant	rs441358631
CSN1S2	6:85537308	G/C	intron_variant	ss7626432837
CSN1S2	6:85537315	C/A	intron_variant	ss7626432864
CSN1S2	6:85537317	G/A	intron_variant	ss7626432839
CSN1S2	6:85537325	T/A	intron_variant	-
CSN1S2	6:85537329	A/G	intron_variant	ss7626432800
CSN1S2	6:85537339	G/C	intron_variant	ss7626432852
CSN1S2	6:85537540	G/A	intron_variant	rs481371834
CSN1S2	6:85537562	C/T	intron_variant	rs108967182
CSN1S2	6:85537686	G/A	intron_variant	rs110162599
CSN1S2	6:85537813	C/G	intron_variant	rs438008289
CSN1S2	6:85538144	G/A	intron_variant	rs451640270
CSN1S2	6:85538257	G/A	intron_variant	rs471764111
CSN1S2	6:85538304	T/A	intron_variant	rs434117803
CSN1S2	6:85538355	C/T	intron_variant	rs454199718
CSN1S2	6:85538451	T/-	intron_variant	ss7626432894
CSN1S2	6:85538483	G/-	intron_variant	rs718554668
CSN1S2	6:85538526	T/-	intron_variant	rs478660617
CSN1S2	6:85538526	TT/-	intron_variant	rs478660618
CSN1S2	6:85538526	TTT/-	intron_variant	rs478660618
CSN1S2	6:85539127	A/G	intron_variant	ss7626432966
CSN1S2	6:85539136	A/G	intron_variant	ss7626432908
CSN1S2	6:85539141	C/T	intron_variant	ss7626432940
CSN1S2	6:85539151	C/T	intron_variant	ss7626432937
CSN1S2	6:85539159	C/T	intron_variant	ss7626432963
CSN1S2	6:85539210	C/T	intron_variant	ss7626432975
CSN1S2	6:85539240	A/G	intron_variant	ss7626432953
CSN1S2	6:85539315	A/G	intron_variant	ss7626432931
CSN1S2	6:85539324	A/C	intron_variant	ss7626432974
CSN1S2	6:85539324	A/T	intron_variant	ss7626432907
CSN1S2	6:85539327	C/T	intron_variant	ss7626432923
CSN1S2	6:85539336	G/A	intron_variant	ss7626432952
CSN1S2	6:85539340	T/C	intron_variant	ss7626432934
CSN1S2	6:85539345	A/G	intron_variant	rs717405171
CSN1S2	6:85539357	G/A	intron_variant	ss7626432955
CSN1S2	6:85539361	T/C	intron_variant	ss7626432959
CSN1S2	6:85539362	G/A	intron_variant	ss7626432976
CSN1S2	6:85539364	G/A	intron_variant	ss7626432951
CSN1S2	6:85539368	C/G	intron_variant	ss7626432896
CSN1S2	6:85539378	T/C	intron_variant	rs1114456555
CSN1S2	6:85539413	C/T	intron_variant	ss7626432920
CSN1S2	6:85539421	C/T	intron_variant	ss7626432884
CSN1S2	6:85539427	C/T	intron_variant	ss7626432889
CSN1S2	6:85539441	T/C	intron_variant	ss7626432921
CSN1S2	6:85539457	C/T	intron_variant	ss7626432936
CSN1S2	6:85539465	C/T	intron_variant	rs458544558
CSN1S2	6:85539470	C/T	intron_variant	ss7626432926
CSN1S2	6:85539471	G/A	intron_variant	rs381363035
CSN1S2	6:85539479	G/T	intron_variant	ss7626432946
CSN1S2	6:85539483	T/C	intron_variant	ss7626432924
CSN1S2	6:85539503	G/A	intron_variant	ss7626432944
CSN1S2	6:85539505	G/T	intron_variant	ss7626432939
CSN1S2	6:85539515	C/T	intron_variant	ss7626432973
CSN1S2	6:85539605	A/-	intron_variant	rs525581286
CSN1S2	6:85539717	C/T	intron_variant	rs133836703
CSN1S2	6:85539928	T/C	intron_variant	rs444004855
CSN1S2	6:85540088	T/G	intron_variant	rs457784599
CSN1S2	6:85540137	T/C	intron_variant	rs522193697
CSN1S2	6:85541067	A/G	intron_variant	ss7626432942
CSN1S2	6:85541080	T/C	intron_variant	ss7626432971
CSN1S2	6:85541087	C/T	intron_variant	ss7626432914
CSN1S2	6:85541089	A/C	intron_variant	ss7626432878
CSN1S2	6:85541089	A/T	intron_variant	ss7626432950
CSN1S2	6:85541157	G/A	intron_variant	ss7626432925
CSN1S2	6:85541158	T/C	intron_variant	ss7626432915
CSN1S2	6:85541174	C/A	intron_variant	rs438324474
CSN1S2	6:85541190	G/A	intron_variant	ss7626432933
CSN1S2	6:85541191	T/A	intron_variant	ss7626432962
CSN1S2	6:85541194	C/T	intron_variant	ss7626432877
CSN1S2	6:85541210	T/C	intron_variant	ss7626432929
CSN1S2	6:85541215	C/T	intron_variant	ss7626432892
CSN1S2	6:85541216	A/G	intron_variant	ss7626432919
CSN1S2	6:85541222	T/C	intron_variant	ss7626432968
CSN1S2	6:85541230	A/G	intron_variant	ss7626432886
CSN1S2	6:85541230	A/T	intron_variant	ss7626432943
CSN1S2	6:85541232	A/G	intron_variant	ss7626432949
CSN1S2	6:85541234	T/C	intron_variant	ss7626432922
CSN1S2	6:85541612	C/T	intron_variant	rs721076916
CSN1S2	6:85541620	T/C	intron_variant	rs465400105
CSN1S2	6:85541679	A/T	intron_variant	rs465875890
CSN1S2	6:85541680	T/-	intron_variant	rs799711951
CSN1S2	6:85541904	A/G	intron_variant	rs447253612
CSN1S2	6:85541958	-/T	intron_variant	ss7626432898
CSN1S2	6:85542234	G/A	intron_variant	ss7626432910
CSN1S2	6:85542243	G/A	intron_variant	ss7626432909
CSN1S2	6:85542257	G/A	intron_variant	ss7626432879
CSN1S2	6:85542265	C/T	intron_variant	ss7626432918
CSN1S2	6:85542271	C/T	intron_variant	ss7626432888
CSN1S2	6:85542281	G/A	intron_variant	ss7626432972
CSN1S2	6:85542281	G/C	intron_variant	ss7626432904
CSN1S2	6:85542281	G/T	intron_variant	ss7626432947
CSN1S2	6:85542293	C/T	intron_variant	ss7626432887
CSN1S2	6:85542306	G/A	intron_variant	ss7626432928
CSN1S2	6:85542311	C/T	intron_variant	ss7626432890
CSN1S2	6:85542312	C/T	intron_variant	ss7626432902
CSN1S2	6:85542319	C/A	intron_variant	ss7626432917
CSN1S2	6:85542340	C/T	intron_variant	ss7626432970
CSN1S2	6:85542342	C/G	intron_variant	ss7626432881
CSN1S2	6:85542360	T/C	intron_variant	ss7626432927
CSN1S2	6:85542384	AAAGTG/-	intron_variant	ss7626432960
CSN1S2	6:85542408	C/T	intron_variant	ss7626432945
CSN1S2	6:85542422	GCGATCCCATCTACT/-	intron_variant	ss7626432903
CSN1S2	6:85542457	G/A	intron_variant	ss7626432961
CSN1S2	6:85542472	T/C	intron_variant	ss7626432899
CSN1S2	6:85542478	G/A	intron_variant	ss7626432913
CSN1S2	6:85542479	A/G	intron_variant	ss7626432965
CSN1S2	6:85542729	-/T	intron_variant	rs134914358
CSN1S2	6:85542914	T/C	intron_variant	rs467841769
CSN1S2	6:85543092	C/T	intron_variant	rs435380922
CSN1S2	6:85543818	A/C	intron_variant	rs384090063
CSN1S2	6:85543828	T/C	intron_variant	rs518640644
CSN1S2	6:85543890	C/T	intron_variant	rs523636029
CSN1S2	6:85543994	G/T	intron_variant	ss7626432901
CSN1S2	6:85544006	C/G	intron_variant	ss7626432897
CSN1S2	6:85544031	-/G	intron_variant	ss7626432969
CSN1S2	6:85544059	A/G	intron_variant	ss7626432882
CSN1S2	6:85544084	A/-	intron_variant	ss7626433024
CSN1S2	6:85544085	A/G	intron_variant	ss7626432900
CSN1S2	6:85544088	A/G	intron_variant	ss7626432990
CSN1S2	6:85544088	A/T	intron_variant	ss7626433069
CSN1S2	6:85544089	-/G	intron_variant	ss7626433025
CSN1S2	6:85544099	T/-	intron_variant	ss7626433055
CSN1S2	6:85544099	T/C	intron_variant	ss7626433068
CSN1S2	6:85544116	T/G	intron_variant	ss7626432988
CSN1S2	6:85544124	A/G	intron_variant	ss7626433018
CSN1S2	6:85544126	A/G	intron_variant	ss7626433070
CSN1S2	6:85544145	A/G	intron_variant	ss7626433028
CSN1S2	6:85544147	G/A	intron_variant	ss7626433014
CSN1S2	6:85544147	G/T	intron_variant	ss7626432985
CSN1S2	6:85544863	T/C	intron_variant	ss7626433054
CSN1S2	6:85544873	C/T	intron_variant	ss7626432979
CSN1S2	6:85544881	C/T	intron_variant	rs480073126
CSN1S2	6:85544897	T/C	intron_variant	ss7626433006
CSN1S2	6:85544905	C/T	intron_variant	rs517873555
CSN1S2	6:85544911	G/A	intron_variant	ss7626433035
CSN1S2	6:85544917	C/G	intron_variant	ss7626433043
CSN1S2	6:85544918	G/A	intron_variant	ss7626433030
CSN1S2	6:85544918	G/C	intron_variant	ss7626433049
CSN1S2	6:85544941	A/T	intron_variant	ss7626433027
CSN1S2	6:85544947	C/T	intron_variant	ss7626432987
CSN1S2	6:85545028	C/G	intron_variant	ss7626433073
CSN1S2	6:85545051	A/G	intron_variant	ss7626432986
CSN1S2	6:85545062	A/G	intron_variant	ss7626433048
CSN1S2	6:85545070	A/G	intron_variant	ss7626433076
CSN1S2	6:85545075	T/C	intron_variant	ss7626433029
CSN1S2	6:85545079	A/G	intron_variant	ss7626433002
CSN1S2	6:85545096	C/T	intron_variant	rs461382381
CSN1S2	6:85545141	G/A	intron_variant	ss7626433071
CSN1S2	6:85545153	C/T	intron_variant	ss7626432980
CSN1S2	6:85545239	G/A	intron_variant	rs518460800
CSN1S2	6:85545241	T/C	intron_variant	ss7626433063
CSN1S2	6:85545249	C/T	intron_variant	ss7626433057
CSN1S2	6:85545362	G/A	intron_variant	ss7626433011
CSN1S2	6:85545390	T/C	intron_variant	ss7626433004
CSN1S2	6:85545394	T/C	intron_variant	rs798191646
CSN1S2	6:85545417	G/A	intron_variant	ss7626433047
CSN1S2	6:85545428	C/T	intron_variant	ss7626433051
CSN1S2	6:85545430	G/C	intron_variant	ss7626433046
CSN1S2	6:85545481	T/C	intron_variant	ss7626433060
CSN1S2	6:85545502	G/A	intron_variant	ss7626432983
CSN1S2	6:85545509	T/C	intron_variant	rs522037207
CSN1S2	6:85545662	A/C	intron_variant	ss7626433045
CSN1S2	6:85545662	A/T	intron_variant	ss7626433009
CSN1S2	6:85545665	A/C	intron_variant	ss7626433012
CSN1S2	6:85545680	T/C	intron_variant	ss7626433005
CSN1S2	6:85545687	C/T	intron_variant	ss7626433061
CSN1S2	6:85545697	C/T	intron_variant	-
CSN1S2	6:85545702	G/A	intron_variant	rs526637196
CSN1S2	6:85545726	G/T	intron_variant	ss7626433017
CSN1S2	6:85545738	A/G	intron_variant	ss7626433031
CSN1S2	6:85545742	A/G	intron_variant	ss7626433067
CSN1S2	6:85545764	G/A	intron_variant	ss7626433042
CSN1S2	6:85545765	A/T	intron_variant	ss7626433040
CSN1S2	6:85545839	A/G	intron_variant	ss7626433039
CSN1S2	6:85545846	T/C	intron_variant	ss7626433065
CSN1S2	6:85545849	G/T	intron_variant	ss7626433023
CSN1S2	6:85545856	A/G	intron_variant	ss7626433038
CSN1S2	6:85545869	G/A	intron_variant	ss7626433001
CSN1S2	6:85545872	T/G	intron_variant	ss7626433059
CSN1S2	6:85545879	A/C	intron_variant	ss7626432982
CSN1S2	6:85545895	CA/-	intron_variant	-
CSN1S2	6:85545908	G/C	intron_variant	ss7626433019
CSN1S2	6:85545918	G/A	intron_variant	ss7626433066
CSN1S2	6:85545931	C/G	intron_variant	rs721152858
CSN1S2	6:85545951	A/G	intron_variant	ss7626433074
CSN1S2	6:85545969	C/T	intron_variant	ss7626432993
CSN1S2	6:85545984	T/C	intron_variant	ss7626433037
CSN1S2	6:85545993	G/A	intron_variant	ss7626433016
CSN1S2	6:85545994	C/T	intron_variant	ss7626433056
CSN1S2	6:85545999	C/A	intron_variant	ss7626433022
CSN1S2	6:85545999	C/G	intron_variant	ss7626432995
CSN1S2	6:85546038	A/G	intron_variant	-
CSN1S2	6:85546039	C/T	intron_variant	ss7626432999
CSN1S2	6:85546071	A/G	intron_variant	ss7626433003
CSN1S2	6:85546072	T/A	intron_variant	ss7626433062
CSN1S2	6:85546077	C/T	intron_variant	ss7626432997
CSN1S2	6:85546088	C/T	intron_variant	ss7626433020
CSN1S2	6:85546119	A/G	intron_variant	ss7626433013
CSN1S2	6:85546123	G/A	intron_variant	ss7626432996
CSN1S2	6:85546125	G/A	intron_variant	ss7626433053
CSN1S2	6:85546137	T/C	intron_variant	ss7626432981
CSN1S2	6:85546141	C/T	intron_variant	ss7626433034
CSN1S2	6:85546142	G/A	intron_variant	ss7626433064
CSN1S2	6:85546152	G/A	intron_variant	rs798915678
CSN1S2	6:85546153	C/T	intron_variant	ss7626433050
CSN1S2	6:85546157	C/G	intron_variant	ss7626433036
CSN1S2	6:85546164	A/G	intron_variant	ss7626432992
CSN1S2	6:85546170	T/C	intron_variant	ss7626432977
CSN1S2	6:85546181	T/C	intron_variant	ss7626433015
CSN1S2	6:85546185	A/G	intron_variant	ss7626433075
CSN1S2	6:85546192	A/G	intron_variant	ss7626432998
CSN1S2	6:85546198	C/A	intron_variant	ss7626433026
CSN1S2	6:85546263	-/C	intron_variant	ss7626433041
CSN1S2	6:85546293	C/G	intron_variant	ss7626433000
CSN1S2	6:85546296	A/C	intron_variant	ss7626433072
CSN1S2	6:85546307	C/T	intron_variant	ss7626432994
CSN1S2	6:85546329	T/C	intron_variant	ss7626432984
CSN1S2	6:85546342	T/C	intron_variant	rs719999750
CSN1S2	6:85546365	T/C	intron_variant	ss7626433044
CSN1S2	6:85546371	G/A	intron_variant	ss7626432978
CSN1S2	6:85546380	C/T	intron_variant	ss7626433176
CSN1S2	6:85546388	C/G	intron_variant	ss7626433090
CSN1S2	6:85546403	T/C	intron_variant	rs1116737936
CSN1S2	6:85546404	G/A	intron_variant	ss7626433107
CSN1S2	6:85546414	G/T	intron_variant	ss7626433156
CSN1S2	6:85546419	G/A	intron_variant	rs378369459
CSN1S2	6:85546426	T/A	intron_variant	ss7626433112
CSN1S2	6:85546722	C/A	intron_variant	ss7626433130
CSN1S2	6:85546723	G/A	intron_variant	ss7626433110
CSN1S2	6:85546723	G/C	intron_variant	ss7626433135
CSN1S2	6:85546732	A/G	intron_variant	ss7626433099
CSN1S2	6:85546741	T/C	intron_variant	ss7626433152
CSN1S2	6:85546742	A/G	intron_variant	ss7626433139
CSN1S2	6:85546749	G/T	intron_variant	ss7626433162
CSN1S2	6:85546762	A/G	intron_variant	ss7626433144
CSN1S2	6:85546772	C/T	intron_variant	ss7626433121
CSN1S2	6:85546774	C/T	intron_variant	rs381228720
CSN1S2	6:85546779	C/A	intron_variant	ss7626433137
CSN1S2	6:85546795	A/C	intron_variant	ss7626433128
CSN1S2	6:85546800	C/T	intron_variant	ss7626433125
CSN1S2	6:85546820	T/G	intron_variant	ss7626433083
CSN1S2	6:85546848	C/G	intron_variant	rs523837818
CSN1S2	6:85546860	A/G	intron_variant	ss7626433096
CSN1S2	6:85546867	C/A	intron_variant	ss7626433119
CSN1S2	6:85546868	A/G	intron_variant	ss7626433114
CSN1S2	6:85546874	A/G	intron_variant	ss7626433171
CSN1S2	6:85546876	C/T	intron_variant	ss7626433108
CSN1S2	6:85546881	C/T	intron_variant	ss7626433092
CSN1S2	6:85546883	C/T	intron_variant	ss7626433081
CSN1S2	6:85546884	A/G	intron_variant	ss7626433123
CSN1S2	6:85546901	C/-	intron_variant	ss7626433117
CSN1S2	6:85546904	T/-	intron_variant	ss7626433098
CSN1S2	6:85546917	C/T	intron_variant	rs516967790
CSN1S2	6:85546918	G/A	intron_variant	ss7626433153
CSN1S2	6:85546930	T/C	intron_variant	ss7626433104
CSN1S2	6:85546938	T/A	intron_variant	ss7626433109
CSN1S2	6:85546938	T/G	intron_variant	ss7626433146
CSN1S2	6:85546939	A/G	intron_variant	ss7626433173
CSN1S2	6:85546945	C/T	intron_variant	ss7626433166
CSN1S2	6:85546961	T/C	intron_variant	ss7626433157
CSN1S2	6:85548062	C/T	intron_variant	ss7626433091
CSN1S2	6:85548065	G/A	intron_variant	ss7626433164
CSN1S2	6:85548071	A/G	intron_variant	ss7626433149
CSN1S2	6:85548073	C/T	intron_variant	ss7626433088
CSN1S2	6:85548088	T/C	intron_variant	ss7626433132
CSN1S2	6:85548096	A/C	intron_variant	ss7626433167
CSN1S2	6:85548097	C/T	intron_variant	ss7626433147
CSN1S2	6:85548129	C/T	intron_variant	rs380606194
CSN1S2	6:85548150	-/A	intron_variant	rs456626466
CSN1S2	6:85548192	G/A	intron_variant	ss7626433133
CSN1S2	6:85548221	T/C	intron_variant	ss7626433160
CSN1S2	6:85548262	T/C	intron_variant	ss7626433080
CSN1S2	6:85548443	A/G	3_prime_UTR_variant	rs211156498
CSN1S2	6:85548520	A/G	3_prime_UTR_variant	rs109274107
CSN1S2	6:85548634	A/G	downstream_gene_variant	ss7626433095
CSN1S2	6:85548643	A/T	downstream_gene_variant	-
CSN1S2	6:85548708	A/T	downstream_gene_variant	ss7626433084
CSN3	6:85645920	C/T	splice_region_variant,intron_variant	rs452830840
CSN3	6:85646050	G/C	intron_variant	rs383784450
CSN3	6:85646236	-/A	intron_variant	rs137619112
CSN3	6:85648510	A/G	intron_variant	rs133071784
CSN3	6:85649409	AT/-	intron_variant	ss7626433116
CSN3	6:85649410	T/-	intron_variant	ss7626433151
CSN3	6:85649425	A/G	intron_variant	ss7626433141
CSN3	6:85649433	T/A	intron_variant	ss7626433142
CSN3	6:85649438	G/C	intron_variant	ss7626433150
CSN3	6:85649489	G/T	intron_variant	ss7626433129
CSN3	6:85649552	A/G	intron_variant	ss7626433126
CSN3	6:85649566	G/A	intron_variant	ss7626433078
CSN3	6:85649571	C/G	intron_variant	ss7626433097
CSN3	6:85649574	C/T	intron_variant	ss7626433120
CSN3	6:85649579	T/C	intron_variant	ss7626433077
CSN3	6:85649585	A/G	intron_variant	ss7626433143
CSN3	6:85649588	G/A	intron_variant	ss7626433085
CSN3	6:85649596	C/A	intron_variant	ss7626433100
CSN3	6:85649603	C/T	intron_variant	ss7626433165
CSN3	6:85649682	A/G	intron_variant	ss7626433148
CSN3	6:85649696	C/T	intron_variant	ss7626433168
CSN3	6:85650249	T/C	intron_variant	ss7626433172
CSN3	6:85650270	C/T	intron_variant	ss7626433082
CSN3	6:85650282	CTT/-	intron_variant	ss7626433134
CSN3	6:85650326	A/T	intron_variant	ss7626433115
CSN3	6:85650435	-/TG	intron_variant	ss7626433159
CSN3	6:85650455	G/T	intron_variant	ss7626433127
CSN3	6:85650467	C/T	intron_variant	ss7626433106
CSN3	6:85650473	G/T	intron_variant	ss7626433161
CSN3	6:85650487	A/G	intron_variant	ss7626433089
CSN3	6:85650493	T/A	intron_variant	ss7626433229
CSN3	6:85650501	G/A	intron_variant	ss7626433260
CSN3	6:85650506	A/G	intron_variant	ss7626433214
CSN3	6:85650511	C/T	intron_variant	ss7626433222
CSN3	6:85650516	G/A	intron_variant	ss7626433183
CSN3	6:85650523	A/C	intron_variant	ss7626433201
CSN3	6:85650529	A/T	intron_variant	ss7626433276
CSN3	6:85650535	C/A	intron_variant	ss7626433213
CSN3	6:85650542	C/T	intron_variant	ss7626433204
CSN3	6:85650555	A/G	intron_variant	ss7626433194
CSN3	6:85650565	T/C	intron_variant	ss7626433272
CSN3	6:85650577	A/G	intron_variant	ss7626433226
CSN3	6:85650623	A/T	intron_variant	ss7626433249
CSN3	6:85650628	T/C	intron_variant	ss7626433261
CSN3	6:85650631	T/A	intron_variant	ss7626433198
CSN3	6:85650634	G/A	intron_variant	ss7626433207
CSN3	6:85650640	T/A	intron_variant	-
CSN3	6:85650651	T/C	intron_variant	ss7626433206
CSN3	6:85650658	C/T	intron_variant	ss7626433191
CSN3	6:85650668	A/G	intron_variant	ss7626433218
CSN3	6:85650677	A/T	intron_variant	ss7626433179
CSN3	6:85650678	T/C	intron_variant	ss7626433240
CSN3	6:85650682	T/C	intron_variant	ss7626433235
CSN3	6:85650709	C/T	intron_variant	ss7626433251
CSN3	6:85650710	C/A	intron_variant	ss7626433177
CSN3	6:85650723	A/G	intron_variant	ss7626433245
CSN3	6:85650724	C/T	intron_variant	ss7626433244
CSN3	6:85650725	G/A	intron_variant	rs474649651
CSN3	6:85650730	A/G	intron_variant	rs481231308
CSN3	6:85650737	A/T	intron_variant	ss7626433186
CSN3	6:85650763	A/G	intron_variant	ss7626433234
CSN3	6:85650776	A/G	intron_variant	rs516382849
CSN3	6:85650777	T/C	intron_variant	rs477577523
CSN3	6:85650787	G/A	intron_variant	ss7626433200
CSN3	6:85650799	G/A	intron_variant	ss7626433199
CSN3	6:85650819	C/T	intron_variant	ss7626433252
CSN3	6:85650820	C/T	intron_variant	ss7626433232
CSN3	6:85650824	C/T	intron_variant	ss7626433247
CSN3	6:85650825	C/G	intron_variant	ss7626433254
CSN3	6:85650831	C/T	intron_variant	ss7626433192
CSN3	6:85650836	T/A	intron_variant	ss7626433231
CSN3	6:85650839	C/G	intron_variant	ss7626433248
CSN3	6:85650849	A/-	intron_variant	ss7626433275
CSN3	6:85650849	A/G	intron_variant	ss7626433220
CSN3	6:85650855	C/-	intron_variant	ss7626433189
CSN3	6:85650870	C/G	intron_variant	ss7626433212
CSN3	6:85650883	C/T	intron_variant	ss7626433195
CSN3	6:85650884	T/G	intron_variant	ss7626433238
CSN3	6:85650885	G/T	intron_variant	ss7626433263
CSN3	6:85650892	C/T	intron_variant	ss7626433180
CSN3	6:85650902	G/T	intron_variant	ss7626433258
CSN3	6:85650905	T/G	intron_variant	ss7626433219
CSN3	6:85650909	G/A	intron_variant	ss7626433181
CSN3	6:85650935	C/T	intron_variant	ss7626433266
CSN3	6:85650936	G/A	intron_variant	ss7626433255
CSN3	6:85650946	C/T	intron_variant	ss7626433265
CSN3	6:85650959	T/A	intron_variant	rs381954874
CSN3	6:85650964	C/A	intron_variant	ss7626433196
CSN3	6:85650973	T/C	intron_variant	ss7626433274
CSN3	6:85650997	T/C	intron_variant	ss7626433242
CSN3	6:85651003	G/A	intron_variant	ss7626433197
CSN3	6:85651035	C/T	intron_variant	ss7626433250
CSN3	6:85651046	A/G	intron_variant	ss7626433262
CSN3	6:85651063	A/G	intron_variant	ss7626433182
CSN3	6:85651066	T/C	intron_variant	ss7626433228
CSN3	6:85651071	C/G	intron_variant	ss7626433185
CSN3	6:85651072	T/C	intron_variant	ss7626433239
CSN3	6:85651081	A/G	intron_variant	ss7626433273
CSN3	6:85651091	T/C	intron_variant	ss7626433217
CSN3	6:85651120	T/C	intron_variant	ss7626433246
CSN3	6:85651139	A/G	intron_variant	ss7626433215
CSN3	6:85651158	G/A	intron_variant	ss7626433271
CSN3	6:85651162	C/A	intron_variant	ss7626433221
CSN3	6:85651166	C/T	intron_variant	ss7626433236
CSN3	6:85651171	T/A	intron_variant	ss7626433193
CSN3	6:85651172	G/A	intron_variant	ss7626433178
CSN3	6:85651172	G/C	intron_variant	ss7626433208
CSN3	6:85651188	G/A	intron_variant	ss7626433230
CSN3	6:85651189	T/C	intron_variant	ss7626433211
CSN3	6:85651193	G/A	intron_variant	rs722489257
CSN3	6:85651212	A/T	intron_variant	ss7626433202
CSN3	6:85651216	T/A	intron_variant	ss7626433257
CSN3	6:85651216	T/G	intron_variant	ss7626433237
CSN3	6:85651218	T/A	intron_variant	ss7626433264
CSN3	6:85651222	G/A	intron_variant	ss7626433256
CSN3	6:85651228	A/G	intron_variant	ss7626433267
CSN3	6:85651234	A/G	intron_variant	ss7626433184
CSN3	6:85651259	A/G	intron_variant	ss7626433268
CSN3	6:85651262	G/A	intron_variant	ss7626433223
CSN3	6:85651266	C/T	intron_variant	ss7626433188
CSN3	6:85651268	T/C	intron_variant	ss7626433269
CSN3	6:85651272	A/G	intron_variant	ss7626433224
CSN3	6:85651279	C/T	intron_variant	ss7626433253
CSN3	6:85651284	T/C	intron_variant	ss7626433205
CSN3	6:85651285	A/G	intron_variant	ss7626433243
CSN3	6:85651289	G/A	intron_variant	ss7626433210
CSN3	6:85651290	G/C	intron_variant	ss7626433187
CSN3	6:85651295	A/T	intron_variant	ss7626433270
CSN3	6:85651296	T/C	intron_variant	ss7626433241
CSN3	6:85651298	G/A	intron_variant	ss7626433259
CSN3	6:85651299	A/G	intron_variant	ss7626433190
CSN3	6:85651305	G/A	intron_variant	ss7626433350
CSN3	6:85651306	G/A	intron_variant	ss7626433329
CSN3	6:85651309	G/T	intron_variant	ss7626433311
CSN3	6:85651311	G/C	intron_variant	ss7626433284
CSN3	6:85651313	A/C	intron_variant	ss7626433352
CSN3	6:85651317	A/G	intron_variant	ss7626433334
CSN3	6:85651386	T/C	intron_variant	ss7626433287
CSN3	6:85651395	A/G	intron_variant	ss7626433278
CSN3	6:85651397	C/T	intron_variant	ss7626433370
CSN3	6:85651410	C/T	intron_variant	ss7626433280
CSN3	6:85651411	G/A	intron_variant	ss7626433339
CSN3	6:85651421	C/T	intron_variant	ss7626433304
CSN3	6:85651438	-/G	intron_variant	ss7626433347
CSN3	6:85651968	C/T	intron_variant	-
CSN3	6:85651970	C/T	intron_variant	ss7626433319
CSN3	6:85651980	C/T	intron_variant	ss7626433306
CSN3	6:85651983	G/A	intron_variant	ss7626433315
CSN3	6:85651988	A/G	intron_variant	ss7626433303
CSN3	6:85652003	T/A	intron_variant	ss7626433326
CSN3	6:85652007	G/A	intron_variant	ss7626433359
CSN3	6:85652009	G/T	intron_variant	ss7626433368
CSN3	6:85652015	T/C	intron_variant	ss7626433298
CSN3	6:85652016	A/G	intron_variant	ss7626433362
CSN3	6:85652018	A/G	intron_variant	ss7626433291
CSN3	6:85652021	G/A	intron_variant	ss7626433353
CSN3	6:85652038	T/A	intron_variant	ss7626433295
CSN3	6:85652038	T/G	intron_variant	ss7626433314
CSN3	6:85652040	G/A	intron_variant	rs384126063
CSN3	6:85652046	A/T	intron_variant	ss7626433366
CSN3	6:85652092	T/A	intron_variant	ss7626433332
CSN3	6:85652102	C/T	intron_variant	ss7626433299
CSN3	6:85652109	A/C	intron_variant	ss7626433376
CSN3	6:85652124	A/C	intron_variant	-
CSN3	6:85652129	G/A	intron_variant	rs474584611
CSN3	6:85652133	G/C	intron_variant	ss7626433349
CSN3	6:85652137	C/T	intron_variant	ss7626433342
CSN3	6:85652142	G/A	intron_variant	ss7626433333
CSN3	6:85652144	G/A	intron_variant	ss7626433356
CSN3	6:85652144	G/C	intron_variant	ss7626433324
CSN3	6:85652172	G/A	intron_variant	ss7626433289
CSN3	6:85652174	A/G	intron_variant	ss7626433316
CSN3	6:85652183	G/A	intron_variant	ss7626433322
CSN3	6:85652190	C/T	intron_variant	ss7626433360
CSN3	6:85652191	G/A	intron_variant	rs519046575
CSN3	6:85652195	C/A	intron_variant	ss7626433355
CSN3	6:85652203	A/G	intron_variant	ss7626433374
CSN3	6:85652206	C/A	intron_variant	ss7626433348
CSN3	6:85652213	A/G	intron_variant	rs443275320
CSN3	6:85652219	G/A	intron_variant	ss7626433297
CSN3	6:85652227	T/C	intron_variant	rs471317381
CSN3	6:85652230	C/T	intron_variant	ss7626433320
CSN3	6:85652237	G/A	intron_variant	ss7626433292
CSN3	6:85652238	C/T	intron_variant	ss7626433323
CSN3	6:85652512	C/G	intron_variant	ss7626433282
CSN3	6:85652518	T/G	intron_variant	ss7626433337
CSN3	6:85652525	A/C	intron_variant	ss7626433341
CSN3	6:85652525	A/T	intron_variant	ss7626433300
CSN3	6:85652544	-/A	intron_variant	ss7626433294
CSN3	6:85652556	T/C	intron_variant	ss7626433336
CSN3	6:85652597	G/A	intron_variant	ss7626433310
CSN3	6:85652600	T/G	intron_variant	ss7626433346
CSN3	6:85652604	T/A	intron_variant	ss7626433301
CSN3	6:85652618	-/T	intron_variant	ss7626433367
CSN3	6:85652632	-/T	intron_variant	ss7626433373
CSN3	6:85652651	C/G	intron_variant	ss7626433344
CSN3	6:85653474	G/T	intron_variant	ss7626433357
CSN3	6:85653482	T/C	intron_variant	ss7626433318
CSN3	6:85653491	C/A	intron_variant	ss7626433283
CSN3	6:85653492	T/C	intron_variant	ss7626433286
CSN3	6:85653495	A/G	intron_variant	ss7626433317
CSN3	6:85653497	C/T	intron_variant	rs135605515
CSN3	6:85653498	G/A	intron_variant	ss7626433345
CSN3	6:85653527	T/C	intron_variant	ss7626433285
CSN3	6:85653548	G/A	intron_variant	ss7626433338
CSN3	6:85653550	C/T	intron_variant	ss7626433281
CSN3	6:85653562	T/-	intron_variant	rs730797791
CSN3	6:85653564	AAA/-	intron_variant	ss7626433340
CSN3	6:85653586	G/A	intron_variant	ss7626433351
CSN3	6:85653882	G/A	intron_variant	ss7626433288
CSN3	6:85653893	C/T	intron_variant	ss7626433371
CSN3	6:85653900	A/G	intron_variant	ss7626433343
CSN3	6:85653902	C/T	intron_variant	ss7626433364
CSN3	6:85653906	G/T	intron_variant	ss7626433354
CSN3	6:85653909	C/T	intron_variant	ss7626433330
CSN3	6:85653910	G/A	intron_variant	ss7626433365
CSN3	6:85653921	C/T	intron_variant	ss7626433277
CSN3	6:85653922	G/A	intron_variant	rs133261182
CSN3	6:85653923	G/C	intron_variant	ss7626433307
CSN3	6:85653924	C/T	intron_variant	ss7626433325
CSN3	6:85653936	C/G	intron_variant	ss7626433372
CSN3	6:85653939	T/C	intron_variant	ss7626433358
CSN3	6:85653946	T/C	intron_variant	ss7626433369
CSN3	6:85653968	C/T	intron_variant	ss7626433331
CSN3	6:85653986	T/C	intron_variant	ss7626433321
CSN3	6:85653999	T/A	intron_variant	ss7626433293
CSN3	6:85654098	T/C	intron_variant	ss7626433296
CSN3	6:85654142	C/A	intron_variant	ss7626433305
CSN3	6:85654205	G/C	intron_variant	rs109706526
CSN3	6:85654507	T/C	intron_variant	rs110493160
CSN3	6:85654530	T/A	intron_variant	rs137201578
CSN3	6:85655114	T/A	intron_variant	ss7626433290
CSN3	6:85655117	C/T	intron_variant	rs459615224
CSN3	6:85655133	G/A	intron_variant	ss7626433375
CSN3	6:85655134	C/T	intron_variant	ss7626433474
CSN3	6:85655144	T/A	intron_variant	ss7626433471
CSN3	6:85655144	T/G	intron_variant	ss7626433454
CSN3	6:85655145	G/A	intron_variant	ss7626433461
CSN3	6:85655153	C/T	intron_variant	ss7626433463
CSN3	6:85655162	A/G	intron_variant	ss7626433404
CSN3	6:85655164	G/C	intron_variant	ss7626433453
CSN3	6:85655165	A/G	intron_variant	ss7626433408
CSN3	6:85655174	G/A	intron_variant	rs134745241
CSN3	6:85655177	C/A	intron_variant	ss7626433419
CSN3	6:85655192	A/G	intron_variant	ss7626433460
CSN3	6:85655194	G/A	intron_variant	ss7626433441
CSN3	6:85655225	G/C	intron_variant	ss7626433467
CSN3	6:85655225	G/T	intron_variant	ss7626433431
CSN3	6:85655226	G/A	intron_variant	ss7626433447
CSN3	6:85655297	T/C	intron_variant	ss7626433415
CSN3	6:85655301	G/A	intron_variant	ss7626433458
CSN3	6:85655308	G/C	intron_variant	ss7626433422
CSN3	6:85655310	A/C	intron_variant	ss7626433438
CSN3	6:85655330	C/T	intron_variant	rs135071629
CSN3	6:85655331	G/A	intron_variant	ss7626433440
CSN3	6:85655337	A/T	intron_variant	ss7626433400
CSN3	6:85655815	A/G	intron_variant	ss7626433390
CSN3	6:85655836	C/T	intron_variant	ss7626433378
CSN3	6:85656238	G/A	intron_variant	ss7626433392
CSN3	6:85656250	C/T	intron_variant	ss7626433387
CSN3	6:85656253	G/T	intron_variant	rs434140548
CSN3	6:85656260	C/T	intron_variant	ss7626433443
CSN3	6:85656273	A/G	intron_variant	ss7626433384
CSN3	6:85656346	-/T	intron_variant	rs135062753
CSN3	6:85656526	C/T	missense_variant	ss7626433428
CSN3	6:85656736	T/C	missense_variant	rs43703015
CSN3	6:85656772	C/A	missense_variant	rs43703016
CSN3	6:85656833	G/A	synonymous_variant	rs110014544
CSN3	6:85656841	T/A	3_prime_UTR_variant	rs109787476
CSN3	6:85658779	C/A	3_prime_UTR_variant	ss7626433382
CSN3	6:85658873	G/A	3_prime_UTR_variant	rs134516686
CSN3	6:85658924	C/T	downstream_gene_variant	ss7626433450
CSN3	6:85658930	T/A	downstream_gene_variant	ss7626433433
CSN3	6:85658933	T/C	downstream_gene_variant	ss7626433425
CSN3	6:85658982	C/T	downstream_gene_variant	ss7626433407
CSN3	6:85658984	A/G	downstream_gene_variant	ss7626433417
CSN3	6:85658988	C/T	downstream_gene_variant	ss7626433470
CSN3	6:85659004	T/C	downstream_gene_variant	ss7626433455
CSN3	6:85659028	C/A	downstream_gene_variant	ss7626433457
CSN3	6:85659037	C/A	downstream_gene_variant	ss7626433406
CSN3	6:85659061	A/C	downstream_gene_variant	ss7626433397
CSN3	6:85659071	T/A	downstream_gene_variant	ss7626433469
CSN3	6:85659076	G/C	downstream_gene_variant	rs385716036
CSN3	6:85659091	-/G	downstream_gene_variant	ss7626433416
CSN3	6:85659109	C/A	downstream_gene_variant	ss7626433412
CSN3	6:85659115	T/C	downstream_gene_variant	ss7626433464
CSN3	6:85659115	T/G	downstream_gene_variant	ss7626433396
LALBA	5:31183709	G/C	5_prime_UTR_variant	rs444727593
LALBA	5:31183736	G/A	5_prime_UTR_variant	rs458466372
LALBA	5:31183766	T/C	5_prime_UTR_variant	rs471361585
LALBA	5:31183789	A/G	5_prime_UTR_variant	rs440012037
LALBA	5:31183806	C/T	5_prime_UTR_variant	rs717249686
LALBA	5:31183848	C/A	5_prime_UTR_variant	rs460157851
LALBA	5:31183921	A/G	5_prime_UTR_variant	rs448925171
LALBA	5:31183924	T/C	5_prime_UTR_variant	rs719631407
LALBA	5:31184082	T/C	5_prime_UTR_variant	rs462561324
LALBA	5:31184117	G/-	frameshift_variant	ss7626432476
LALBA	5:31184282	C/T	missense_variant	rs714688595
LALBA	5:31184283	G/A	missense_variant	rs722550244
LALBA	5:31184408	T/C	intron_variant	rs137760196
LALBA	5:31184476	C/T	intron_variant	rs482658844
LALBA	5:31184524	A/T	intron_variant	rs445063282
LALBA	5:31184603	T/C	intron_variant	rs110184305
LALBA	5:31184626	A/G	intron_variant	rs716403410
LALBA	5:31184696	A/G	missense_variant	rs465119286
LALBA	5:31184767	C/T	synonymous_variant	rs477959124
LALBA	5:31184874	T/-	intron_variant	ss7626432416
LALBA	5:31185428	A/G	intron_variant	rs446841840
LALBA	5:31185487	A/C	intron_variant	rs466969832
LALBA	5:31185525	ACTT/-	intron_variant	rs525834375
LALBA	5:31185563	T/G	intron_variant	rs110025336
LALBA	5:31185981	C/T	3_prime_UTR_variant	rs718675014
LALBA	5:31186027	A/G	3_prime_UTR_variant	rs110359174
PAEP	11:103255477	G/C	upstream_gene_variant	rs41255675
PAEP	11:103255505	C/T	upstream_gene_variant	rs41255676
PAEP	11:103255538	A/C	upstream_gene_variant	rs41255677
PAEP	11:103255677	C/G	upstream_gene_variant	rs41255678
PAEP	11:103255704	C/G	upstream_gene_variant	rs41255679
PAEP	11:103255717	G/A	upstream_gene_variant	rs41255680
PAEP	11:103255772	T/C	upstream_gene_variant	rs41255681
PAEP	11:103255847	G/A	5_prime_UTR_variant	rs516356159
PAEP	11:103255918	C/T	5_prime_UTR_variant	rs41255682
PAEP	11:103255930	G/C	5_prime_UTR_variant	rs41255683
PAEP	11:103256232	T/C	synonymous_variant	rs109116595
PAEP	11:103256280	C/G	intron_variant	rs110788821
PAEP	11:103256747	T/C	intron_variant	rs109947864
PAEP	11:103256826	C/T	intron_variant	rs110186753
PAEP	11:103256904	C/G	intron_variant	rs109755032
PAEP	11:103257093	A/C	intron_variant	rs110602577
PAEP	11:103257802	A/G	intron_variant	rs43691048
PAEP	11:103257818	C/T	intron_variant	rs43691049
PAEP	11:103257980	-/A	frameshift_variant	ss7626433430
PAEP	11:103258022	G/T	splice_region_variant,intron_variant	rs208412793
PAEP	11:103259053	G/A	intron_variant	rs1116553434
PAEP	11:103259088	C/T	intron_variant	rs721781589
PAEP	11:103259143	T/C	synonymous_variant	rs110641366
PAEP	11:103259170	C/T	synonymous_variant	rs715512468
PAEP	11:103259232	C/T	missense_variant	rs109625649
PAEP	11:103259308	G/A	intron_variant	rs516071093
PAEP	11:103259356	T/G	intron_variant	ss7626433429
PAEP	11:103259399	G/A	intron_variant	ss7626433435
PAEP	11:103259419	C/T	intron_variant	rs137003236
PAEP	11:103259467	G/C	intron_variant	rs721829983
PAEP	11:103260071	C/T	intron_variant	rs522831685
PAEP	11:103260102	C/T	intron_variant	rs1117302952
PAEP	11:103260121	C/T	intron_variant	rs526361576
PAEP	11:103260163	T/C	intron_variant	rs442384271
PAEP	11:103260168	A/C	intron_variant	rs479749953
PAEP	11:103260174	T/C	intron_variant	rs446810313
PAEP	11:103260191	C/T	intron_variant	ss7626433481
PAEP	11:103260219	T/C	intron_variant	rs110480949
PAEP	11:103260324	C/T	intron_variant	ss7626433521
PAEP	11:103260365	C/A	intron_variant	rs519871209
PAEP	11:103260481	C/T	intron_variant	rs380379916
PAEP	11:103260561	G/A	intron_variant	ss7626433479
PAEP	11:103260618	C/G	intron_variant	rs456564042
PAEP	11:103260642	A/G	intron_variant	rs110405716
PAEP	11:103260824	G/A	3_prime_UTR_variant	rs1116405113

## Sheet: Table S4
Table S4. Distributions of variant types (according to their positions and consequence) detected within each of the six milk protein genes (CSN1S1, CSN2, CSN1S2, CSN3, LALBA, LGB) and total in Beninese indigenous cattle breeds.
Variant type	CSN1S1	CSN2	CSN1S2	CSN3	LALBA	LGB	Total
Missense	1	2	1	3	3	1	11
Synonymous	0	1	0	1	1	3	6
Frameshift	0	0	0	0	1	1	2
Splice site region	0	0	0	1	0	1	2
5'-untranslated region	11	0	1	0	9	3	24
3'-untranslated region	5	1	2	3	2	1	14
Upstream region	1	1	12	0	0	7	21
Downstream region	0	1	3	16	0	0	20
Intron	230	114	313	263	10	28	958

## Sheet: Table S5
Table S5. Functional consequence of the frameshift insertion of nucleotide A at BTA11:103257980 on the translational reading frame and on mature protein.
Sequence	Protein transcript	Consequence on the translational reading frame	Protein description
Reference sequence	MKCLLLALALTCGAQALIVTQTMKGLDIQKVAGTWYSLAMAASDISLLDAQSAPLRVYVEELKPTPEGDLEILLQKWENGECAQKKIIAEKTKIPAVFKIDALNENKVLVLDTDYKKYLLFCMENSAEPEQSLACQCLVRTPEVDDEALEKFDKALKALPMHIRLSFNPTQLEEQCHI	normal	protein with a total of 178 AA including 16 AA in signal peptide and 162 AA in mature peptide
Sequence with a frameshift insertion of nucleotide A at BTA11:103257980	MKCLLLALALTCGAQALIVTQTMKGLDIQKVAGTWYSLAMAASDISLLDAQSAPLRVYVEELKPTPEGDLEILLQKWENGECAQKKIIAEKNQDPCGVQDRCLE*	change of AA 92 to 104* and premature stop codon at position 105	protein with a total of 104 AA including 16 AA signal peptide and 88 AA mature protein
*The modified peptide sequence is shown in bold.
